# Supplementary material for: Identification and Reproducibility of Plasma Metabolomic Biomarkers of Habitual Food Intake in a US Diet Validation Study
Source: Metabolites. 2020 Sep 26;10(10):382. doi: 10.3390/metabo10100382 (PMC7600452; doi:10.3390/metabo10100382)
Supplement: Supplementary file 1 [file metabolites-10-00382-s001.zip]

Archive with 2 entries (2 files):
- Figure S1.pdf
- Supplemental Tables S1-S4.xlsx
