# Supplementary material for: Identification and Reproducibility of Plasma Metabolomic Biomarkers of Habitual Food Intake in a US Diet Validation Study
Source: Metabolites. 2020 Sep 26;10(10):382. doi: 10.3390/metabo10100382 (PMC7600452; doi:10.3390/metabo10100382)
Supplement: Supplementary file 1 [file metabolites-10-00382-s001.zip › Supplemental Tables S1-S4.xlsx]

## Sheet: Table S1
Table A1. Food-metabolite associations identified using either FFQ or 24-h diet recalls in the CPS-3 Diet Assessment Sub-study.
							FFQ			Average diet recalls
	Food group	Food	Metabolite ID	BIOCHEMICAL	SUPER_PATHWAY	SUB_PATHWAY	R	pval	AUC	R	pval	AUC	ICC
1	Fruits	Avocado	X52792	X - 24475			0.206537	9.2142e-08	0.824494				0.56 (0.51,0.61)
2	Fruits	Avocado	X47654	X - 11858			0.243562	2.50599e-10	0.81986				0.52 (0.47,0.58)
3	Fruits	Avocado	X49592	X - 11315			0.215478	2.4293e-08	0.818791				0.64 (0.59,0.68)
4	Fruits	Avocado	X46488	X - 11847			0.265757	4.39714e-12	0.817971				0.58 (0.52,0.63)
5	Fruits	Avocado	X46607	X - 11849			0.231781	1.83528e-09	0.816153				0.66 (0.62,0.70)
6	Fruits	Avocado	X47009	X - 17354			0.203037	1.52845e-07	0.813587				0.62 (0.57,0.67)
7	Fruits	Avocado	X62287	delta-CEHC	Cofactors and Vitamins	Tocopherol Metabolism	-0.203564	1.41704e-07	0.813409				0.48 (0.42,0.54)
8	Fruits	Avocado	X62716	X - 25419			0.219003	1.41309e-08	0.808704				0.64 (0.60,0.69)
9	Fruits	Avocado	X47917	X - 12306			0.202543	1.64038e-07	0.80767				0.47 (0.41,0.53)
10	Fruits	Avocado	X57591	beta-cryptoxanthin	Cofactors and Vitamins	Vitamin A Metabolism	0.214218	2.9416e-08	0.800649				0.77 (0.74,0.80)
11	Fruits	Apples or pears	X37181	4-allylphenol sulfate	Xenobiotics	Food Component/Plant	0.202602	1.62655e-07	0.793805				0.44 (0.38,0.50)
12	Fruits	Apples	X37181	4-allylphenol sulfate	Xenobiotics	Food Component/Plant				0.214005	3.03814e-08	0.700385	0.44 (0.38,0.50)
13	Fruits	Apples	X57591	beta-cryptoxanthin	Cofactors and Vitamins	Vitamin A Metabolism				0.202823	1.57588e-07	0.698817	0.77 (0.74,0.80)
14	Fruits	Total citrus fruits and juices	X62062	3-hydroxystachydrine*	Xenobiotics	Food Component/Plant	0.50385	1.37121e-43	0.935379	0.473948	4.27123e-38	0.842814	0.33 (0.27,0.40)
15	Fruits	Total citrus fruits and juices	X34384	stachydrine	Xenobiotics	Food Component/Plant	0.503961	1.30542e-43	0.929177	0.462975	3.26643e-36	0.853507	0.50 (0.44,0.55)
16	Fruits	Total citrus fruits and juices	X37431	N-methylproline	Amino Acid	Urea cycle; Arginine and Proline Metabolism	0.378637	7.98122e-24	0.881309	0.389259	3.38416e-25	0.817116	0.44 (0.38,0.51)
17	Fruits	Total citrus fruits and juices	X62068	N-methylhydroxyproline	Amino Acid	Urea cycle; Arginine and Proline Metabolism	0.320658	3.54718e-17	0.869725	0.293554	1.59221e-14	0.75916	0.32 (0.26,0.39)
18	Fruits	Total citrus fruits and juices	X57591	beta-cryptoxanthin	Cofactors and Vitamins	Vitamin A Metabolism	0.331626	2.49385e-18	0.854149	0.355634	5.07879e-21	0.788352	0.77 (0.74,0.80)
19	Fruits	Total citrus fruits and juices	X37112	chiro-inositol	Lipid	Inositol Metabolism	0.255888	2.7836e-11	0.84866	0.312471	2.39969e-16	0.771778	0.25 (0.18,0.33)
20	Fruits	Total citrus fruits and juices	X38100	betonicine	Xenobiotics	Food Component/Plant	-0.20213	1.74016e-07	0.841745				0.26 (0.20,0.34)
21	Fruits	Total citrus fruits and juices	X48351	N1-methylinosine	Nucleotide	Purine Metabolism, (Hypo)Xanthine/Inosine containing	-0.204778	1.18965e-07	0.836113	-0.217092	1.89761e-08	0.71261	0.57 (0.51,0.62)
22	Fruits	Total citrus fruits and juices	X27738	threonate	Cofactors and Vitamins	Ascorbate and Aldarate Metabolism	0.208443	6.9684e-08	0.823638				0.67 (0.63,0.71)
23	Fruits	Total citrus fruits and juices	X49704	X - 23314			0.225869	4.79078e-09	0.822355	0.237764	6.76545e-10	0.731715	0.52 (0.46,0.58)
24	Fruits	Total citrus fruits and juices	X46144	methyl glucopyranoside (alpha + beta)	Xenobiotics	Food Component/Plant	0.205428	1.08269e-07	0.821928	0.250978	6.77504e-11	0.73503	0.62 (0.57,0.67)
25	Fruits	Total citrus fruits and juices	X20694	oxalate (ethanedioate)	Cofactors and Vitamins	Ascorbate and Aldarate Metabolism	0.2031	1.51461e-07	0.820716				0.61 (0.56,0.65)
26	Fruits	Oranges	X57591	beta-cryptoxanthin	Cofactors and Vitamins	Vitamin A Metabolism	0.30117	3.05187e-15	0.812447	0.325679	1.06629e-17	0.763901	0.77 (0.74,0.80)
27	Fruits	Oranges	X62062	3-hydroxystachydrine*	Xenobiotics	Food Component/Plant	0.305656	1.1269e-15	0.808419	0.27177	1.37508e-12	0.745402	0.33 (0.27,0.40)
28	Fruits	Oranges	X34384	stachydrine	Xenobiotics	Food Component/Plant	0.297201	7.26317e-15	0.80489	0.254021	3.9129e-11	0.754883	0.50 (0.44,0.55)
29	Fruits	Oranges	X62500	X - 25271			0.226683	4.20482e-09	0.780582				0.33 (0.27,0.40)
30	Fruits	Oranges	X37431	N-methylproline	Amino Acid	Urea cycle; Arginine and Proline Metabolism	0.196653	3.76018e-07	0.759374	0.219811	1.24648e-08	0.738095	0.44 (0.38,0.51)
31	Fruits	Oranges	X46144	methyl glucopyranoside (alpha + beta)	Xenobiotics	Food Component/Plant				0.230741	2.17699e-09	0.727937	0.62 (0.57,0.67)
32	Fruits	Oranges	X37112	chiro-inositol	Lipid	Inositol Metabolism				0.202888	1.5613e-07	0.708975	0.25 (0.18,0.33)
33	Fruits	Orange juice	X34384	stachydrine	Xenobiotics	Food Component/Plant	0.354739	6.46207e-21	0.883946	0.343387	1.28158e-19	0.801005	0.50 (0.44,0.55)
34	Fruits	Orange juice	X62062	3-hydroxystachydrine*	Xenobiotics	Food Component/Plant	0.354235	7.39651e-21	0.873147	0.334591	1.19422e-18	0.790455	0.33 (0.27,0.40)
35	Fruits	Orange juice	X37431	N-methylproline	Amino Acid	Urea cycle; Arginine and Proline Metabolism	0.300659	3.41424e-15	0.857	0.310396	3.8595e-16	0.777695	0.44 (0.38,0.51)
36	Fruits	Orange juice	X62068	N-methylhydroxyproline	Amino Acid	Urea cycle; Arginine and Proline Metabolism	0.288845	4.31574e-14	0.84203	0.261449	9.9343e-12	0.762083	0.32 (0.26,0.39)
37	Fruits	Orange juice	X37112	chiro-inositol	Lipid	Inositol Metabolism				0.219495	1.30916e-08	0.740163	0.25 (0.18,0.33)
38	Fruits	Grapefruit	X34384	stachydrine	Xenobiotics	Food Component/Plant	0.255731	2.86492e-11	0.728258				0.50 (0.44,0.55)
39	Fruits	Grapefruit	X62062	3-hydroxystachydrine*	Xenobiotics	Food Component/Plant	0.219355	1.33813e-08	0.700314				0.33 (0.27,0.40)
40	Fruits	Watermelon	X62500	X - 25271			0.366385	2.65189e-22	0.826347	0.259359	1.46726e-11	0.66296	0.33 (0.27,0.40)
41	Fruits	Cantaloupe	X62500	X - 25271			0.29802	6.07906e-15	0.764186				0.33 (0.27,0.40)
42	Fruits	Berries	X52792	X - 24475			0.207662	7.81613e-08	0.827238	0.208258	7.16147e-08	0.754384	0.56 (0.51,0.61)
43	Fruits	Berries	X46144	methyl glucopyranoside (alpha + beta)	Xenobiotics	Food Component/Plant				0.226555	4.292e-09	0.759303	0.62 (0.57,0.67)
44	Fruits	Berries	X47009	X - 17354						0.200538	2.18183e-07	0.732784	0.62 (0.57,0.67)
45	Fruits	Blueberries	X37181	4-allylphenol sulfate	Xenobiotics	Food Component/Plant	0.219853	1.23827e-08	0.822248				0.44 (0.38,0.50)
46	Fruits	Blueberries	X52473	gamma-tocopherol/beta-tocopherol	Cofactors and Vitamins	Tocopherol Metabolism				-0.218128	1.61793e-08	0.748895	0.69 (0.65,0.73)
47	Fruits	Blueberries	X46144	methyl glucopyranoside (alpha + beta)	Xenobiotics	Food Component/Plant				0.230661	2.20543e-09	0.748289	0.62 (0.57,0.67)
48	Fruits	Blueberries	X47009	X - 17354						0.20222	1.71776e-07	0.730147	0.62 (0.57,0.67)
49	Fruits	Raspberries	X46144	methyl glucopyranoside (alpha + beta)	Xenobiotics	Food Component/Plant				0.202809	1.57923e-07	0.650057	0.62 (0.57,0.67)
50	Fruits	Peaches or plums	X57591	beta-cryptoxanthin	Cofactors and Vitamins	Vitamin A Metabolism				0.226068	4.64083e-09	0.731216	0.77 (0.74,0.80)
51	Fruits	Peaches or plums	X47917	X - 12306						0.207136	8.44186e-08	0.706551	0.47 (0.41,0.53)
52	Vegetables	Tomatoes	X48441	4-hydroxychlorothalonil	Xenobiotics	Chemical	0.208768	6.64309e-08	0.820502				0.85 (0.83,0.87)
53	Vegetables	Asparagus	X37459	ergothioneine	Xenobiotics	Food Component/Plant	0.233831	1.30782e-09	0.767073				0.86 (0.84,0.88)
54	Vegetables	Asparagus	X46488	X - 11847			0.219399	1.32899e-08	0.754741				0.58 (0.52,0.63)
55	Vegetables	Asparagus	X46607	X - 11849			0.202607	1.62547e-07	0.746756				0.66 (0.62,0.70)
56	Vegetables	Beans	X39592	S-methylcysteine	Amino Acid	Methionine, Cysteine, SAM and Taurine Metabolism	0.212431	3.85171e-08	0.897027				0.36 (0.30,0.43)
57	Vegetables	Beans	X1444	pipecolate	Amino Acid	Lysine Metabolism	0.210604	5.06117e-08	0.889827				0.32 (0.26,0.39)
58	Vegetables	Beans	X46607	X - 11849						0.209743	5.75141e-08	0.719204	0.66 (0.62,0.70)
59	Vegetables	Soy products	X53065	X - 24637			0.330052	3.67507e-18	0.766538	0.362196	8.49238e-22	0.736135	0.39 (0.33,0.46)
60	Vegetables	Soy products	X47992	X - 16649			0.333926	1.40964e-18	0.765612	0.371388	6.459e-23	0.751283	0.46 (0.40,0.52)
61	Vegetables	Soy products	X36099	4-ethylphenyl sulfate	Xenobiotics	Benzoate Metabolism	0.299049	4.85815e-15	0.753315	0.351935	1.36692e-20	0.740911	0.52 (0.47,0.58)
62	Vegetables	Soy products	X46347	X - 11381			-0.268607	2.54353e-12	0.751212	-0.257855	1.9387e-11	0.702131	0.92 (0.91,0.93)
63	Vegetables	Soy products	X32306	hydroxyproline	Amino Acid	Urea cycle; Arginine and Proline Metabolism	-0.204832	1.18039e-07	0.74836	-0.227205	3.86609e-09	0.704306	0.32 (0.26,0.39)
64	Vegetables	Soy products	X62061	genistein sulfate*	Xenobiotics	Food Component/Plant	0.282669	1.55142e-13	0.739093	0.253443	4.34484e-11	0.685344	0.32 (0.26,0.39)
65	Vegetables	Soy products	X47773	X - 22509			0.220203	1.17271e-08	0.731822				0.52 (0.46,0.58)
66	Vegetables	Soy products	X47009	X - 17354			0.196533	3.82347e-07	0.729256	0.209456	6.00056e-08	0.689122	0.62 (0.57,0.67)
67	Vegetables	Soy products	X47654	X - 11858			0.212403	3.86779e-08	0.725513				0.52 (0.47,0.58)
68	Vegetables	Soy products	X46488	X - 11847			0.220443	1.12961e-08	0.725157				0.58 (0.52,0.63)
69	Vegetables	Soy products	X46607	X - 11849			0.219878	1.23363e-08	0.724337				0.66 (0.62,0.70)
70	Vegetables	Soy products	X52475	1-(1-enyl-stearoyl)-2-arachidonoyl-GPE (P-18:0/20:4)*	Lipid	Plasmalogen	-0.198175	3.04203e-07	0.71261	-0.249513	8.80257e-11	0.691439	0.68 (0.63,0.72)
71	Vegetables	Soy products	X52673	1-(1-enyl-palmitoyl)-2-arachidonoyl-GPE (P-16:0/20:4)*	Lipid	Plasmalogen	-0.199919	2.38121e-07	0.711755	-0.248762	1.00598e-10	0.688088	0.60 (0.55,0.65)
72	Vegetables	Soy products	X35320	catechol sulfate	Xenobiotics	Benzoate Metabolism				0.202178	1.72823e-07	0.689763	0.55 (0.50,0.61)
73	Vegetables	Soy products	X46998	X - 21821						0.203316	1.46839e-07	0.689336	0.54 (0.49,0.59)
74	Vegetables	Soy products	X52689	1-(1-enyl-palmitoyl)-2-arachidonoyl-GPC (P-16:0/20:4)*	Lipid	Plasmalogen				-0.211483	4.43892e-08	0.682849	0.73 (0.70,0.77)
75	Vegetables	Soy products	X46646	X - 13835						-0.212979	3.54689e-08	0.674472	0.57 (0.52,0.62)
76	Vegetables	Soy products	X44620	4-acetylphenyl sulfate	Xenobiotics	Benzoate Metabolism				0.227991	3.40531e-09	0.670017	0.50 (0.45,0.56)
77	Vegetables	Soy products	X15677	3-methylhistidine	Amino Acid	Histidine Metabolism				-0.211519	4.41508e-08	0.669447	0.45 (0.39,0.51)
78	Vegetables	Fermented soy products	X46347	X - 11381			-0.208488	6.92274e-08	0.661926				0.92 (0.91,0.93)
79	Vegetables	Fermented soy products	X46657	X - 14939						-0.208499	6.91142e-08	0.591175	0.68 (0.63,0.72)
80	Vegetables	Fermented soy products	X32578	X - 11261						-0.223961	6.49419e-09	0.588965	0.65 (0.60,0.69)
81	Vegetables	Fermented soy products	X62919	tridecenedioate (C13:1-DC)*	Lipid	Fatty Acid, Dicarboxylate				-0.274424	8.15583e-13	0.58786	0.58 (0.53,0.63)
82	Vegetables	Fermented soy products	X46683	X - 16944						-0.211087	4.70943e-08	0.580482	0.59 (0.54,0.64)
83	Vegetables	Fermented soy products	X32497	10-undecenoate (11:1n1)	Lipid	Medium Chain Fatty Acid				-0.204622	1.21677e-07	0.579092	0.53 (0.48,0.59)
84	Vegetables	Fermented soy products	X46624	X - 12798						-0.236859	7.88114e-10	0.5715	0.88 (0.86,0.90)
85	Vegetables	Soy milk	X36099	4-ethylphenyl sulfate	Xenobiotics	Benzoate Metabolism	0.281197	2.09529e-13	0.645459	0.337106	6.35518e-19	0.641859	0.52 (0.47,0.58)
86	Vegetables	Soy milk	X53065	X - 24637			0.264951	5.1268e-12	0.634089	0.334472	1.23046e-18	0.616125	0.39 (0.33,0.46)
87	Vegetables	Soy milk	X47992	X - 16649			0.293334	1.66877e-14	0.622683	0.287795	5.37679e-14	0.619511	0.46 (0.40,0.52)
88	Vegetables	Soy milk	X62061	genistein sulfate*	Xenobiotics	Food Component/Plant	0.216465	2.08912e-08	0.616161	0.206451	9.33001e-08	0.585009	0.32 (0.26,0.39)
89	Vegetables	Soy milk	X44620	4-acetylphenyl sulfate	Xenobiotics	Benzoate Metabolism	0.205246	1.11168e-07	0.598624	0.271689	1.39682e-12	0.578771	0.50 (0.45,0.56)
90	Vegetables	Soy protein powder	X47992	X - 16649			0.206765	8.91317e-08	0.629634				0.46 (0.40,0.52)
91	Vegetables	Cruciferous vegetables	X39592	S-methylcysteine	Amino Acid	Methionine, Cysteine, SAM and Taurine Metabolism	0.257814	1.95343e-11	0.849658				0.36 (0.30,0.43)
92	Vegetables	Cruciferous vegetables	X57636	carotene diol (2)	Cofactors and Vitamins	Vitamin A Metabolism	0.231973	1.77816e-09	0.83369	0.203885	1.35321e-07	0.737097	0.79 (0.75,0.81)
93	Vegetables	Cruciferous vegetables	X46417	X - 13866			0.256035	2.70947e-11	0.833155				0.52 (0.47,0.58)
94	Vegetables	Cruciferous vegetables	X62287	delta-CEHC	Cofactors and Vitamins	Tocopherol Metabolism	-0.206699	8.99941e-08	0.829021				0.48 (0.42,0.54)
95	Vegetables	Cruciferous vegetables	X57635	carotene diol (1)	Cofactors and Vitamins	Vitamin A Metabolism	0.223945	6.51057e-09	0.827773	0.215924	2.26935e-08	0.735244	0.83 (0.80,0.85)
96	Vegetables	Cruciferous vegetables	X37459	ergothioneine	Xenobiotics	Food Component/Plant	0.230637	2.21424e-09	0.815334				0.86 (0.84,0.88)
97	Vegetables	Cruciferous vegetables	X52792	X - 24475			0.21721	1.86354e-08	0.812411				0.56 (0.51,0.61)
98	Vegetables	Cruciferous vegetables	X57474	sphingomyelin (d18:2/18:1)*	Lipid	Sphingomyelins				-0.210691	4.99603e-08	0.740483	0.67 (0.62,0.71)
99	Vegetables	Leafy greens	X57635	carotene diol (1)	Cofactors and Vitamins	Vitamin A Metabolism	0.23277	1.55915e-09	0.838145	0.233937	1.28496e-09	0.764756	0.83 (0.80,0.85)
100	Vegetables	Leafy greens	X57636	carotene diol (2)	Cofactors and Vitamins	Vitamin A Metabolism	0.216694	2.01721e-08	0.829733	0.213615	3.22254e-08	0.752103	0.79 (0.75,0.81)
101	Vegetables	Leafy greens	X44675	docosahexaenoate (DHA; 22:6n3)	Lipid	Long Chain Polyunsaturated Fatty Acid (n3 and n6)	0.200367	2.23501e-07	0.812732				0.55 (0.50,0.60)
102	Vegetables	Leafy greens	X62500	X - 25271			0.212758	3.66678e-08	0.81095				0.33 (0.27,0.40)
103	Vegetables	Iceberg or head lettuce	X63264	pentose acid*	Partially Characterized Molecules	Partially Characterized Molecules	-0.234915	1.09172e-09	0.707799				0.56 (0.50,0.61)
104	Vegetables	Peppers	X49679	X - 23780			0.290281	3.19013e-14	0.811734				0.39 (0.33,0.46)
105	Vegetables	Mushrooms	X37459	ergothioneine	Xenobiotics	Food Component/Plant				0.25633	2.56679e-11	0.702488	0.86 (0.84,0.88)
106	Vegetables	Mushrooms	X46488	X - 11847						0.237967	6.53682e-10	0.690405	0.58 (0.52,0.63)
107	Vegetables	Mushrooms	X47654	X - 11858						0.219364	1.33607e-08	0.68513	0.52 (0.47,0.58)
108	Vegetables	Mushrooms	X46607	X - 11849						0.205281	1.10604e-07	0.669269	0.66 (0.62,0.70)
109	Vegetables	Mushrooms	X63191	branched chain 14:0 dicarboxylic acid	Lipid	Fatty Acid, Dicarboxylate				0.205448	1.07963e-07	0.660928	0.59 (0.54,0.64)
110	Vegetables	Allium vegetables	X42989	N-methyltaurine	Amino Acid	Methionine, Cysteine, SAM and Taurine Metabolism	0.267612	3.08152e-12	0.812625				0.32 (0.25,0.39)
111	Vegetables	Allium vegetables	X37459	ergothioneine	Xenobiotics	Food Component/Plant	0.220168	1.17913e-08	0.795267				0.86 (0.84,0.88)
112	Vegetables	Allium vegetables	X45404	N-acetylalliin	Xenobiotics	Food Component/Plant	0.220091	1.1933e-08	0.790526				0.29 (0.22,0.36)
113	Vegetables	Onion	X42989	N-methyltaurine	Amino Acid	Methionine, Cysteine, SAM and Taurine Metabolism	0.264831	5.24512e-12	0.816581				0.32 (0.25,0.39)
114	Vegetables	Onion	X37459	ergothioneine	Xenobiotics	Food Component/Plant	0.211602	4.36059e-08	0.79491				0.86 (0.84,0.88)
115	Vegetables	Onion	X45404	N-acetylalliin	Xenobiotics	Food Component/Plant	0.205533	1.06631e-07	0.794839				0.29 (0.22,0.36)
116	Vegetables	Garlic	X62287	delta-CEHC	Cofactors and Vitamins	Tocopherol Metabolism	-0.227859	3.47908e-09	0.814692				0.48 (0.42,0.54)
117	Vegetables	Garlic	X45404	N-acetylalliin	Xenobiotics	Food Component/Plant	0.290475	3.06269e-14	0.810165				0.29 (0.22,0.36)
118	Vegetables	Garlic	X42989	N-methyltaurine	Amino Acid	Methionine, Cysteine, SAM and Taurine Metabolism	0.249647	8.59528e-11	0.805639	0.236269	8.70421e-10	0.737525	0.32 (0.25,0.39)
119	Vegetables	Garlic	X46690	X - 18901			0.214028	3.02747e-08	0.805567				0.68 (0.63,0.72)
120	Vegetables	Garlic	X37459	ergothioneine	Xenobiotics	Food Component/Plant	0.212699	3.69951e-08	0.800934				0.86 (0.84,0.88)
121	Vegetables	Garlic	X41494	alliin	Xenobiotics	Food Component/Plant	0.279228	3.12251e-13	0.798118				0.37 (0.31,0.44)
122	Vegetables	Garlic	X63589	3,5-dichloro-2,6-dihydroxybenzoic acid	Xenobiotics	Chemical	-0.208278	7.13974e-08	0.795944				0.89 (0.88,0.91)
123	Vegetables	Garlic	X43239	S-allylcysteine	Xenobiotics	Food Component/Plant	0.224901	5.59246e-09	0.790348				0.31 (0.24,0.38)
124	Vegetables	Garlic	X46590	X - 07765			-0.224531	5.93123e-09	0.783433				0.47 (0.41,0.53)
125	Vegetables	Garlic	X47723	X - 12753			0.201426	1.92364e-07	0.762867				0.48 (0.42,0.54)
126	Vegetables	Garlic powder	X43239	S-allylcysteine	Xenobiotics	Food Component/Plant	0.219814	1.24597e-08	0.742764				0.31 (0.24,0.38)
127	Grains	Whole grains	X46923	X - 21752			0.306889	8.54346e-16	0.892287				0.71 (0.67,0.75)
128	Grains	Whole grains	X63042	2,6-dihydroxybenzoic acid	Xenobiotics	Drug - Topical Agents	0.234231	1.22372e-09	0.87639				0.62 (0.57,0.67)
129	Grains	Whole grains	X48457	4-methoxyphenol sulfate	Amino Acid	Tyrosine Metabolism	0.206042	9.90266e-08	0.872184				0.34 (0.28,0.41)
130	Grains	Whole grains	X43266	2-aminophenol sulfate	Xenobiotics	Chemical	0.24125	3.73498e-10	0.872113	0.237608	6.94589e-10	0.793092	0.45 (0.39,0.51)
131	Grains	Whole grain bread	X43266	2-aminophenol sulfate	Xenobiotics	Chemical	0.222811	7.78969e-09	0.802716				0.45 (0.39,0.51)
132	Grains	Whole grain cereals	X46923	X - 21752			0.415895	7.24366e-29	0.868513	0.382123	2.86493e-24	0.841781	0.71 (0.67,0.75)
133	Grains	Whole grain cereals	X63042	2,6-dihydroxybenzoic acid	Xenobiotics	Drug - Topical Agents	0.271332	1.49792e-12	0.800364	0.217826	1.69491e-08	0.793948	0.62 (0.57,0.67)
134	Grains	Whole grain cereals	X43266	2-aminophenol sulfate	Xenobiotics	Chemical	0.297465	6.8593e-15	0.793734	0.251989	5.64952e-11	0.802573	0.45 (0.39,0.51)
135	Grains	Whole grain cereals	X48580	2-acetamidophenol sulfate	Xenobiotics	Drug - Analgesics, Anesthetics	0.25398	3.94193e-11	0.779548	0.243214	2.66189e-10	0.810237	0.45 (0.39,0.52)
136	Grains	Whole grain cereals	X48457	4-methoxyphenol sulfate	Amino Acid	Tyrosine Metabolism	0.21289	3.5948e-08	0.760408				0.34 (0.28,0.41)
137	Grains	Corn products	X52866	X - 24545			0.229762	2.55449e-09	0.830803				0.72 (0.68,0.75)
138	Grains	Corn products	X46681	X - 16935			0.210061	5.48666e-08	0.830375				0.89 (0.87,0.90)
139	Grains	Corn products	X52473	gamma-tocopherol/beta-tocopherol	Cofactors and Vitamins	Tocopherol Metabolism	0.201731	1.84176e-07	0.829306				0.69 (0.65,0.73)
140	Grains	Corn products	X46594	X - 11372						0.230857	2.13593e-09	0.740911	0.92 (0.91,0.93)
141	Grains	Corn products	X46608	X - 11880						0.224382	6.07359e-09	0.727937	0.90 (0.89,0.91)
142	Grains	Refined grains	X52473	gamma-tocopherol/beta-tocopherol	Cofactors and Vitamins	Tocopherol Metabolism	0.240673	4.1236e-10	0.844347				0.69 (0.65,0.73)
143	Grains	Refined grains	X52792	X - 24475			-0.204223	1.28885e-07	0.841104				0.56 (0.51,0.61)
144	Grains	Refined grains	X49557	X - 23680						0.211018	4.75792e-08	0.847804	0.57 (0.52,0.62)
145	Proteins	Eggs	X52475	1-(1-enyl-stearoyl)-2-arachidonoyl-GPE (P-18:0/20:4)*	Lipid	Plasmalogen	0.252062	5.57658e-11	0.791774	0.196969	3.59871e-07	0.748253	0.68 (0.63,0.72)
146	Proteins	Eggs	X52673	1-(1-enyl-palmitoyl)-2-arachidonoyl-GPE (P-16:0/20:4)*	Lipid	Plasmalogen	0.207125	8.4562e-08	0.781615				0.60 (0.55,0.65)
147	Proteins	Red meat	X52475	1-(1-enyl-stearoyl)-2-arachidonoyl-GPE (P-18:0/20:4)*	Lipid	Plasmalogen	0.395996	4.29121e-26	0.88441	0.367915	1.72616e-22	0.817543	0.68 (0.63,0.72)
148	Proteins	Red meat	X46347	X - 11381			0.397589	2.61533e-26	0.877994	0.368962	1.28499e-22	0.828272	0.92 (0.91,0.93)
149	Proteins	Red meat	X52614	1-(1-enyl-stearoyl)-2-oleoyl-GPE (P-18:0/18:1)	Lipid	Plasmalogen	0.304069	1.60596e-15	0.870295	0.255095	3.21766e-11	0.785821	0.54 (0.49,0.59)
150	Proteins	Red meat	X46624	X - 12798			0.318243	6.2723e-17	0.867658	0.301782	2.66668e-15	0.810843	0.88 (0.86,0.90)
151	Proteins	Red meat	X52673	1-(1-enyl-palmitoyl)-2-arachidonoyl-GPE (P-16:0/20:4)*	Lipid	Plasmalogen	0.33134	2.67655e-18	0.866588	0.320241	3.91531e-17	0.803286	0.60 (0.55,0.65)
152	Proteins	Red meat	X32306	hydroxyproline	Amino Acid	Urea cycle; Arginine and Proline Metabolism	0.278899	3.33618e-13	0.865697	0.302619	2.21625e-15	0.809203	0.32 (0.26,0.39)
153	Proteins	Red meat	X35320	catechol sulfate	Xenobiotics	Benzoate Metabolism	-0.224599	5.86767e-09	0.861349				0.55 (0.50,0.61)
154	Proteins	Red meat	X52677	1-(1-enyl-palmitoyl)-2-linoleoyl-GPE (P-16:0/18:2)*	Lipid	Plasmalogen	0.274559	7.93996e-13	0.860885	0.240767	4.05816e-10	0.781544	0.54 (0.48,0.59)
155	Proteins	Red meat	X52748	1-(1-enyl-stearoyl)-2-linoleoyl-GPE (P-18:0/18:2)*	Lipid	Plasmalogen	0.251356	6.3307e-11	0.859495	0.203829	1.36415e-07	0.771885	0.61 (0.56,0.66)
156	Proteins	Red meat	X63042	2,6-dihydroxybenzoic acid	Xenobiotics	Drug - Topical Agents	-0.24206	3.24931e-10	0.858497				0.62 (0.57,0.67)
157	Proteins	Red meat	X46225	pyroglutamine*	Amino Acid	Glutamate Metabolism	-0.230733	2.17973e-09	0.857535				0.91 (0.89,0.92)
158	Proteins	Red meat	X27718	creatine	Amino Acid	Creatine Metabolism	0.258096	1.85431e-11	0.856608	0.206552	9.19427e-08	0.789956	0.72 (0.69,0.76)
159	Proteins	Red meat	X52477	1-(1-enyl-palmitoyl)-2-oleoyl-GPE (P-16:0/18:1)*	Lipid	Plasmalogen	0.20136	1.94175e-07	0.854327				0.55 (0.50,0.60)
160	Proteins	Red meat	X40499	4-hydroxyglutamate	Amino Acid	Glutamate Metabolism	0.208942	6.47452e-08	0.853044	0.199393	2.56421e-07	0.767608	0.53 (0.47,0.58)
161	Proteins	Red meat	X63589	3,5-dichloro-2,6-dihydroxybenzoic acid	Xenobiotics	Chemical	0.246985	1.37754e-10	0.852153	0.218422	1.54607e-08	0.773881	0.89 (0.88,0.91)
162	Proteins	Red meat	X63681	3-bromo-5-chloro-2,6-dihydroxybenzoic acid*	Xenobiotics	Chemical	0.275788	6.2208e-13	0.851832	0.235329	1.01882e-09	0.771849	0.75 (0.72,0.79)
163	Proteins	Red meat	X46998	X - 21821			-0.22116	1.00983e-08	0.850834				0.54 (0.49,0.59)
164	Proteins	Red meat	X48001	X - 17351			-0.209354	6.09195e-08	0.850763				0.53 (0.47,0.59)
165	Proteins	Red meat	X47708	X - 12283			-0.209012	6.40812e-08	0.849444				0.54 (0.48,0.59)
166	Proteins	Red meat	X43249	N-delta-acetylornithine	Amino Acid	Urea cycle; Arginine and Proline Metabolism	-0.205909	1.00971e-07	0.849052				0.76 (0.72,0.79)
167	Proteins	Red meat	X57512	margaroylcarnitine (C17)*	Lipid	Fatty Acid Metabolism (Acyl Carnitine, Long Chain Saturated)	0.22971	2.57627e-09	0.845416				0.37 (0.31,0.44)
168	Proteins	Red meat	X39592	S-methylcysteine	Amino Acid	Methionine, Cysteine, SAM and Taurine Metabolism	-0.204888	1.17084e-07	0.845096	-0.208912	6.50355e-08	0.769675	0.36 (0.30,0.43)
169	Proteins	Red meat	X39270	1-(1-enyl-palmitoyl)-GPE (P-16:0)*	Lipid	Lysoplasmalogen	0.21934	1.34119e-08	0.843527				0.45 (0.39,0.51)
170	Proteins	Red meat	X54979	N-stearoyl-sphingosine (d18:1/18:0)*	Lipid	Ceramides	0.220888	1.05378e-08	0.842173	0.197997	3.11853e-07	0.77053	0.65 (0.60,0.69)
171	Proteins	Red meat	X47992	X - 16649			-0.22281	7.7916e-09	0.841389				0.46 (0.40,0.52)
172	Proteins	Red meat	X52689	1-(1-enyl-palmitoyl)-2-arachidonoyl-GPC (P-16:0/20:4)*	Lipid	Plasmalogen	0.248826	9.94694e-11	0.841282	0.268695	2.50066e-12	0.782934	0.73 (0.70,0.77)
173	Proteins	Red meat	X52615	sphingomyelin (d18:1/17:0, d17:1/18:0, d19:1/16:0)	Lipid	Sphingomyelins	0.216839	1.97268e-08	0.840925	0.213119	3.47295e-08	0.777837	0.68 (0.63,0.72)
174	Proteins	Red meat	X46646	X - 13835			0.267034	3.44315e-12	0.838965				0.57 (0.52,0.62)
175	Proteins	Red meat	X34407	isovalerylcarnitine (C5)	Amino Acid	Leucine, Isoleucine and Valine Metabolism	0.215894	2.27982e-08	0.83622				0.61 (0.56,0.66)
176	Proteins	Red meat	X15677	3-methylhistidine	Amino Acid	Histidine Metabolism	0.249271	9.18966e-11	0.835187				0.45 (0.39,0.51)
177	Proteins	Red meat	X38296	(16 or 17)-methylstearate (a19:0 or i19:0)	Lipid	Fatty Acid, Branched				0.206584	9.15178e-08	0.784217	0.37 (0.31,0.44)
178	Proteins	Processed meat	X52475	1-(1-enyl-stearoyl)-2-arachidonoyl-GPE (P-18:0/20:4)*	Lipid	Plasmalogen	0.37504	2.26732e-23	0.846414	0.308002	6.64688e-16	0.80407	0.68 (0.63,0.72)
179	Proteins	Processed meat	X52673	1-(1-enyl-palmitoyl)-2-arachidonoyl-GPE (P-16:0/20:4)*	Lipid	Plasmalogen	0.306037	1.03462e-15	0.832514	0.298102	5.97174e-15	0.803857	0.60 (0.55,0.65)
180	Proteins	Processed meat	X52689	1-(1-enyl-palmitoyl)-2-arachidonoyl-GPC (P-16:0/20:4)*	Lipid	Plasmalogen	0.306811	8.69507e-16	0.831836	0.236503	8.36806e-10	0.784859	0.73 (0.70,0.77)
181	Proteins	Processed meat	X46646	X - 13835			0.341964	1.84782e-19	0.82649	0.30822	6.32696e-16	0.790776	0.57 (0.52,0.62)
182	Proteins	Processed meat	X63589	3,5-dichloro-2,6-dihydroxybenzoic acid	Xenobiotics	Chemical	0.241766	3.41805e-10	0.819183				0.89 (0.88,0.91)
183	Proteins	Processed meat	X47992	X - 16649			-0.272677	1.15088e-12	0.819147				0.46 (0.40,0.52)
184	Proteins	Processed meat	X15677	3-methylhistidine	Amino Acid	Histidine Metabolism	0.314641	1.45411e-16	0.817543	0.293644	1.56208e-14	0.786712	0.45 (0.39,0.51)
185	Proteins	Processed meat	X62946	1-methyl-5-imidazoleacetate	Amino Acid	Histidine Metabolism	0.298063	6.02293e-15	0.816866	0.254954	3.30151e-11	0.782542	0.55 (0.50,0.61)
186	Proteins	Processed meat	X43249	N-delta-acetylornithine	Amino Acid	Urea cycle; Arginine and Proline Metabolism	-0.229819	2.53072e-09	0.816332				0.76 (0.72,0.79)
187	Proteins	Processed meat	X52677	1-(1-enyl-palmitoyl)-2-linoleoyl-GPE (P-16:0/18:2)*	Lipid	Plasmalogen	0.228681	3.04529e-09	0.815405	0.244511	2.12482e-10	0.79876	0.54 (0.48,0.59)
188	Proteins	Processed meat	X39270	1-(1-enyl-palmitoyl)-GPE (P-16:0)*	Lipid	Lysoplasmalogen	0.208906	6.50852e-08	0.814906	0.222926	7.64956e-09	0.795374	0.45 (0.39,0.51)
189	Proteins	Processed meat	X36099	4-ethylphenyl sulfate	Xenobiotics	Benzoate Metabolism	-0.230033	2.44419e-09	0.814835				0.52 (0.47,0.58)
190	Proteins	Processed meat	X46998	X - 21821			-0.218464	1.53618e-08	0.814549				0.54 (0.49,0.59)
191	Proteins	Processed meat	X62968	X - 25524			-0.240443	4.28952e-10	0.813908				0.38 (0.32,0.45)
192	Proteins	Processed meat	X47708	X - 12283			-0.210744	4.95621e-08	0.813658				0.54 (0.48,0.59)
193	Proteins	Processed meat	X52614	1-(1-enyl-stearoyl)-2-oleoyl-GPE (P-18:0/18:1)	Lipid	Plasmalogen	0.212641	3.73204e-08	0.812981				0.54 (0.49,0.59)
194	Proteins	Processed meat	X47650	X - 11483			0.239471	5.06354e-10	0.812482	0.232139	1.73024e-09	0.811734	0.51 (0.46,0.57)
195	Proteins	Processed meat	X43256	N-acetyl-3-methylhistidine*	Amino Acid	Histidine Metabolism	0.257359	2.12466e-11	0.811199	0.207058	8.53938e-08	0.779762	0.49 (0.43,0.55)
196	Proteins	Processed meat	X48001	X - 17351			-0.214534	2.80394e-08	0.81095				0.53 (0.47,0.59)
197	Proteins	Processed meat	X39592	S-methylcysteine	Amino Acid	Methionine, Cysteine, SAM and Taurine Metabolism	-0.2009	2.07278e-07	0.81013				0.36 (0.30,0.43)
198	Proteins	Processed meat	X46592	X - 11299			0.221798	9.13708e-09	0.809916	0.208809	6.60284e-08	0.80596	0.53 (0.47,0.58)
199	Proteins	Processed meat	X30460	1-methylhistidine	Amino Acid	Histidine Metabolism	0.233549	1.37031e-09	0.808455				0.57 (0.52,0.62)
200	Proteins	Processed meat	X46347	X - 11381			0.270983	1.60359e-12	0.807849				0.92 (0.91,0.93)
201	Proteins	Processed meat	X53065	X - 24637			-0.227687	3.5768e-09	0.806494				0.39 (0.33,0.46)
202	Proteins	Processed meat	X57512	margaroylcarnitine (C17)*	Lipid	Fatty Acid Metabolism (Acyl Carnitine, Long Chain Saturated)	0.212986	3.543e-08	0.806459				0.37 (0.31,0.44)
203	Proteins	Processed meat	X63681	3-bromo-5-chloro-2,6-dihydroxybenzoic acid*	Xenobiotics	Chemical	0.206773	8.90277e-08	0.805461				0.75 (0.72,0.79)
204	Proteins	Processed meat	X27718	creatine	Amino Acid	Creatine Metabolism	0.197924	3.15059e-07	0.804142	0.245492	1.79027e-10	0.78297	0.72 (0.69,0.76)
205	Proteins	Processed meat	X32306	hydroxyproline	Amino Acid	Urea cycle; Arginine and Proline Metabolism	0.201448	1.91757e-07	0.802609	0.274856	7.48676e-13	0.788958	0.32 (0.26,0.39)
206	Proteins	Processed meat	X40499	4-hydroxyglutamate	Amino Acid	Glutamate Metabolism	0.206915	8.71939e-08	0.801504				0.53 (0.47,0.58)
207	Proteins	Processed meat	X62061	genistein sulfate*	Xenobiotics	Food Component/Plant	-0.200076	2.32906e-07	0.79655				0.32 (0.26,0.39)
208	Proteins	Poultry	X52673	1-(1-enyl-palmitoyl)-2-arachidonoyl-GPE (P-16:0/20:4)*	Lipid	Plasmalogen	0.468873	3.2365e-37	0.872897	0.423011	6.64271e-30	0.828557	0.60 (0.55,0.65)
209	Proteins	Poultry	X52475	1-(1-enyl-stearoyl)-2-arachidonoyl-GPE (P-18:0/20:4)*	Lipid	Plasmalogen	0.451123	2.97229e-34	0.851155	0.40325	4.40009e-27	0.812126	0.68 (0.63,0.72)
210	Proteins	Poultry	X15677	3-methylhistidine	Amino Acid	Histidine Metabolism	0.539853	5.72649e-51	0.848731	0.401172	8.49908e-27	0.8071	0.45 (0.39,0.51)
211	Proteins	Poultry	X46646	X - 13835			0.557185	7.50564e-55	0.847876	0.41702	4.98409e-29	0.813338	0.57 (0.52,0.62)
212	Proteins	Poultry	X62946	1-methyl-5-imidazoleacetate	Amino Acid	Histidine Metabolism	0.511511	4.36524e-45	0.838252	0.393588	9.02679e-26	0.798011	0.55 (0.50,0.61)
213	Proteins	Poultry	X52689	1-(1-enyl-palmitoyl)-2-arachidonoyl-GPC (P-16:0/20:4)*	Lipid	Plasmalogen	0.354352	7.16814e-21	0.836078	0.35306	1.01285e-20	0.808811	0.73 (0.70,0.77)
214	Proteins	Poultry	X43256	N-acetyl-3-methylhistidine*	Amino Acid	Histidine Metabolism	0.413252	1.73401e-28	0.82845	0.307157	8.04369e-16	0.794803	0.49 (0.43,0.55)
215	Proteins	Poultry	X52677	1-(1-enyl-palmitoyl)-2-linoleoyl-GPE (P-16:0/18:2)*	Lipid	Plasmalogen	0.318274	6.22716e-17	0.816652	0.30439	1.49521e-15	0.799936	0.54 (0.48,0.59)
216	Proteins	Poultry	X39270	1-(1-enyl-palmitoyl)-GPE (P-16:0)*	Lipid	Lysoplasmalogen	0.32212	2.50554e-17	0.809096	0.245909	1.66407e-10	0.790063	0.45 (0.39,0.51)
217	Proteins	Poultry	X35651	ectoine	Xenobiotics	Chemical	0.27554	6.53587e-13	0.807742				0.29 (0.22,0.36)
218	Proteins	Poultry	X46225	pyroglutamine*	Amino Acid	Glutamate Metabolism	-0.251614	6.04388e-11	0.801754				0.91 (0.89,0.92)
219	Proteins	Poultry	X42374	2-aminobutyrate	Amino Acid	Glutathione Metabolism	0.214869	2.66512e-08	0.79573	0.210998	4.77213e-08	0.783861	0.45 (0.39,0.51)
220	Proteins	Poultry	X27718	creatine	Amino Acid	Creatine Metabolism	0.306494	9.33789e-16	0.795053	0.296502	8.4487e-15	0.803464	0.72 (0.69,0.76)
221	Proteins	Poultry	X47650	X - 11483			0.267468	3.16782e-12	0.795017				0.51 (0.46,0.57)
222	Proteins	Poultry	X52281	2-hydroxybutyrate/2-hydroxyisobutyrate	Amino Acid	Glutathione Metabolism	0.207651	7.82902e-08	0.794732				0.43 (0.37,0.50)
223	Proteins	Poultry	X30460	1-methylhistidine	Amino Acid	Histidine Metabolism	0.30806	6.55933e-16	0.793378	0.209414	6.03842e-08	0.775556	0.57 (0.52,0.62)
224	Proteins	Poultry	X52623	1-stearoyl-2-oleoyl-GPG (18:0/18:1)	Lipid	Phosphatidylglycerol (PG)	0.221049	1.02752e-08	0.791275	0.204033	1.32453e-07	0.766253	0.48 (0.42,0.54)
225	Proteins	Poultry	X4968	alpha-ketobutyrate	Amino Acid	Methionine, Cysteine, SAM and Taurine Metabolism	0.219069	1.39865e-08	0.788423				0.31 (0.25,0.39)
226	Proteins	Poultry	X46592	X - 11299			0.263534	6.70759e-12	0.788067				0.53 (0.47,0.58)
227	Proteins	Poultry	X62277	hydroxy-CMPF*	Lipid	Fatty Acid, Dicarboxylate	0.277348	4.55674e-13	0.785287	0.217882	1.68043e-08	0.778479	0.96 (0.95,0.96)
228	Proteins	Poultry	X31787	3-carboxy-4-methyl-5-propyl-2-furanpropanoate (CMPF)	Lipid	Fatty Acid, Dicarboxylate	0.278053	3.95534e-13	0.783861	0.20103	2.03489e-07	0.775663	0.86 (0.84,0.88)
229	Proteins	Poultry	X52614	1-(1-enyl-stearoyl)-2-oleoyl-GPE (P-18:0/18:1)	Lipid	Plasmalogen	0.227645	3.6009e-09	0.783219				0.54 (0.49,0.59)
230	Proteins	Poultry	X52687	1-oleoyl-2-linoleoyl-GPE (18:1/18:2)*	Lipid	Phosphatidylethanolamine (PE)	-0.198923	2.73939e-07	0.781972	-0.249445	8.91014e-11	0.792629	0.69 (0.64,0.73)
231	Proteins	Poultry	X53065	X - 24637			-0.282696	1.54303e-13	0.781972	-0.268139	2.78395e-12	0.778122	0.39 (0.33,0.46)
232	Proteins	Poultry	X52474	1-(1-enyl-palmitoyl)-GPC (P-16:0)*	Lipid	Lysoplasmalogen	0.20964	5.83954e-08	0.781009				0.48 (0.42,0.54)
233	Proteins	Poultry	X47992	X - 16649			-0.225232	5.30489e-09	0.778835				0.46 (0.40,0.52)
234	Proteins	Poultry	X32306	hydroxyproline	Amino Acid	Urea cycle; Arginine and Proline Metabolism	0.265913	4.26787e-12	0.778087	0.24275	2.88465e-10	0.784716	0.32 (0.26,0.39)
235	Proteins	Poultry	X63589	3,5-dichloro-2,6-dihydroxybenzoic acid	Xenobiotics	Chemical	0.221608	9.41363e-09	0.776946				0.89 (0.88,0.91)
236	Proteins	Poultry	X36099	4-ethylphenyl sulfate	Xenobiotics	Benzoate Metabolism	-0.195748	4.26212e-07	0.776483	-0.211943	4.1436e-08	0.787782	0.52 (0.47,0.58)
237	Proteins	Poultry	X63681	3-bromo-5-chloro-2,6-dihydroxybenzoic acid*	Xenobiotics	Chemical	0.216606	2.04459e-08	0.774879				0.75 (0.72,0.79)
238	Proteins	Poultry	X35428	tiglyl carnitine (C5)	Amino Acid	Leucine, Isoleucine and Valine Metabolism	0.237319	7.2936e-10	0.774808				0.62 (0.57,0.67)
239	Proteins	Poultry	X12129	beta-hydroxyisovalerate	Amino Acid	Leucine, Isoleucine and Valine Metabolism	0.204533	1.2324e-07	0.774487				0.64 (0.59,0.68)
240	Proteins	Poultry	X40499	4-hydroxyglutamate	Amino Acid	Glutamate Metabolism	0.204271	1.27999e-07	0.773988				0.53 (0.47,0.58)
241	Proteins	Poultry	X32452	propionylcarnitine (C3)	Lipid	Fatty Acid Metabolism (also BCAA Metabolism)	0.230098	2.41839e-09	0.77381				0.71 (0.67,0.74)
242	Proteins	Poultry	X46347	X - 11381			0.347882	3.98402e-20	0.773417	0.283246	1.37869e-13	0.777017	0.92 (0.91,0.93)
243	Proteins	Poultry	X62061	genistein sulfate*	Xenobiotics	Food Component/Plant	-0.214803	2.69192e-08	0.773311				0.32 (0.26,0.39)
244	Proteins	Poultry	X43829	gamma-glutamylvaline	Peptide	Gamma-glutamyl Amino Acid	0.224537	5.92562e-09	0.772883				0.66 (0.62,0.70)
245	Proteins	Poultry	X49463	X - 23587			0.218004	1.64907e-08	0.771671				0.51 (0.45,0.56)
246	Proteins	Poultry	X34407	isovalerylcarnitine (C5)	Amino Acid	Leucine, Isoleucine and Valine Metabolism	0.233542	1.37189e-09	0.770744	0.253458	4.33318e-11	0.783932	0.61 (0.56,0.66)
247	Proteins	Poultry	X48425	phenylacetylcarnitine	Peptide	Acetylated Peptides	0.201987	1.77579e-07	0.767216				0.57 (0.51,0.62)
248	Proteins	Poultry	X46624	X - 12798			0.240117	4.53518e-10	0.765255				0.88 (0.86,0.90)
249	Proteins	Poultry	X46998	X - 21821						-0.237408	7.18523e-10	0.799936	0.54 (0.49,0.59)
250	Proteins	Poultry	X48001	X - 17351						-0.219211	1.36836e-08	0.799187	0.53 (0.47,0.59)
251	Proteins	Poultry	X36600	1-linoleoyl-GPE (18:2)*	Lipid	Lysophospholipid				-0.201361	1.94127e-07	0.787318	0.60 (0.55,0.65)
252	Proteins	Poultry	X35628	1-oleoyl-GPE (18:1)	Lipid	Lysophospholipid				-0.210463	5.16798e-08	0.781794	0.55 (0.49,0.60)
253	Proteins	Poultry	X53174	1,2-dilinoleoyl-GPE (18:2/18:2)*	Lipid	Phosphatidylethanolamine (PE)				-0.225426	5.1431e-09	0.780938	0.51 (0.45,0.56)
254	Proteins	Total fish	X62277	hydroxy-CMPF*	Lipid	Fatty Acid, Dicarboxylate	0.434222	1.36956e-31	0.837824	0.274257	8.42957e-13	0.720096	0.96 (0.95,0.96)
255	Proteins	Total fish	X31787	3-carboxy-4-methyl-5-propyl-2-furanpropanoate (CMPF)	Lipid	Fatty Acid, Dicarboxylate	0.426608	1.94257e-30	0.831551	0.30499	1.308e-15	0.734887	0.86 (0.84,0.88)
256	Proteins	Total fish	X52610	1-palmitoyl-2-docosahexaenoyl-GPC (16:0/22:6)	Lipid	Phosphatidylcholine (PC)	0.304308	1.52269e-15	0.813587	0.267707	3.02564e-12	0.711541	0.77 (0.74,0.80)
257	Proteins	Total fish	X62714	X - 25417			0.305311	1.21722e-15	0.803286	0.263857	6.31057e-12	0.711007	0.29 (0.23,0.37)
258	Proteins	Total fish	X52611	1-stearoyl-2-docosahexaenoyl-GPC (18:0/22:6)	Lipid	Phosphatidylcholine (PC)	0.279293	3.08163e-13	0.799508	0.240116	4.53614e-10	0.682884	0.81 (0.78,0.83)
259	Proteins	Total fish	X57523	docosahexaenoylcarnitine (C22:6)*	Lipid	Fatty Acid Metabolism (Acyl Carnitine, Polyunsaturated)	0.305273	1.22775e-15	0.790597	0.255721	2.87e-11	0.70566	0.57 (0.51,0.62)
260	Proteins	Total fish	X62716	X - 25419			0.254897	3.33612e-11	0.789813	0.2039	1.35019e-07	0.661605	0.64 (0.60,0.69)
261	Proteins	Total fish	X44675	docosahexaenoate (DHA; 22:6n3)	Lipid	Long Chain Polyunsaturated Fatty Acid (n3 and n6)	0.267016	3.45495e-12	0.788423	0.237981	6.52121e-10	0.667879	0.55 (0.50,0.60)
262	Proteins	Total fish	X52697	1-oleoyl-2-docosahexaenoyl-GPC (18:1/22:6)*	Lipid	Phosphatidylcholine (PC)	0.242389	3.07016e-10	0.77356				0.71 (0.67,0.75)
263	Proteins	Total fish	X52623	1-stearoyl-2-oleoyl-GPG (18:0/18:1)	Lipid	Phosphatidylglycerol (PG)	0.261555	9.73757e-12	0.772705	0.266964	3.49017e-12	0.713145	0.48 (0.42,0.54)
264	Proteins	Total fish	X46646	X - 13835			0.306465	9.39779e-16	0.768677				0.57 (0.52,0.62)
265	Proteins	Total fish	X63592	X - 25810			0.208617	6.79208e-08	0.768285				0.55 (0.50,0.60)
266	Proteins	Total fish	X54950	linoleoyl-docosahexaenoyl-glycerol (18:2/22:6) [2]*	Lipid	Diacylglycerol	0.206238	9.6246e-08	0.763972	0.201299	1.95848e-07	0.638901	0.64 (0.59,0.68)
267	Proteins	Total fish	X15677	3-methylhistidine	Amino Acid	Histidine Metabolism	0.281972	1.78899e-13	0.760372				0.45 (0.39,0.51)
268	Proteins	Total fish	X62946	1-methyl-5-imidazoleacetate	Amino Acid	Histidine Metabolism	0.258818	1.62243e-11	0.758305				0.55 (0.50,0.61)
269	Proteins	Total fish	X49463	X - 23587			0.22979	2.54295e-09	0.754669				0.51 (0.45,0.56)
270	Proteins	Total fish	X43256	N-acetyl-3-methylhistidine*	Amino Acid	Histidine Metabolism	0.232241	1.70121e-09	0.740341				0.49 (0.43,0.55)
271	Proteins	Dark meat fish	X62277	hydroxy-CMPF*	Lipid	Fatty Acid, Dicarboxylate	0.438472	3.02613e-32	0.854683	0.269668	2.07107e-12	0.741303	0.96 (0.95,0.96)
272	Proteins	Dark meat fish	X31787	3-carboxy-4-methyl-5-propyl-2-furanpropanoate (CMPF)	Lipid	Fatty Acid, Dicarboxylate	0.432058	2.9301e-31	0.839642	0.282579	1.58027e-13	0.746792	0.86 (0.84,0.88)
273	Proteins	Dark meat fish	X52610	1-palmitoyl-2-docosahexaenoyl-GPC (16:0/22:6)	Lipid	Phosphatidylcholine (PC)	0.347339	4.59298e-20	0.831337	0.237496	7.07885e-10	0.71924	0.77 (0.74,0.80)
274	Proteins	Dark meat fish	X57523	docosahexaenoylcarnitine (C22:6)*	Lipid	Fatty Acid Metabolism (Acyl Carnitine, Polyunsaturated)	0.330672	3.15544e-18	0.814336	0.229188	2.80479e-09	0.732321	0.57 (0.51,0.62)
275	Proteins	Dark meat fish	X52611	1-stearoyl-2-docosahexaenoyl-GPC (18:0/22:6)	Lipid	Phosphatidylcholine (PC)	0.321002	3.2691e-17	0.809524	0.227704	3.56714e-09	0.718599	0.81 (0.78,0.83)
276	Proteins	Dark meat fish	X52697	1-oleoyl-2-docosahexaenoyl-GPC (18:1/22:6)*	Lipid	Phosphatidylcholine (PC)	0.260126	1.27222e-11	0.792985				0.71 (0.67,0.75)
277	Proteins	Dark meat fish	X62716	X - 25419			0.316635	9.14294e-17	0.79049	0.22061	1.10048e-08	0.710472	0.64 (0.60,0.69)
278	Proteins	Dark meat fish	X44675	docosahexaenoate (DHA; 22:6n3)	Lipid	Long Chain Polyunsaturated Fatty Acid (n3 and n6)	0.313595	1.85205e-16	0.781722	0.231618	1.88501e-09	0.702381	0.55 (0.50,0.60)
279	Proteins	Dark meat fish	X63592	X - 25810			0.248483	1.0571e-10	0.76579				0.55 (0.50,0.60)
280	Proteins	Dark meat fish	X52623	1-stearoyl-2-oleoyl-GPG (18:0/18:1)	Lipid	Phosphatidylglycerol (PG)	0.26462	5.4601e-12	0.75556	0.227493	3.6904e-09	0.724016	0.48 (0.42,0.54)
281	Proteins	Dark meat fish	X62714	X - 25417			0.281033	2.16633e-13	0.753564	0.213168	3.44755e-08	0.723553	0.29 (0.23,0.37)
282	Proteins	Dark meat fish	X46646	X - 13835			0.212057	4.07347e-08	0.743192				0.57 (0.52,0.62)
283	Proteins	Dark meat fish	X15677	3-methylhistidine	Amino Acid	Histidine Metabolism	0.213257	3.40136e-08	0.738452				0.45 (0.39,0.51)
284	Proteins	Dark meat fish	X43256	N-acetyl-3-methylhistidine*	Amino Acid	Histidine Metabolism	0.202309	1.69624e-07	0.729862				0.49 (0.43,0.55)
285	Proteins	Dark meat fish	X15704	pimelate (C7-DC)	Lipid	Fatty Acid, Dicarboxylate	0.223623	6.85091e-09	0.724159				0.40 (0.34,0.47)
286	Proteins	Dark meat fish	X57635	carotene diol (1)	Cofactors and Vitamins	Vitamin A Metabolism	0.204358	1.26395e-07	0.71867				0.83 (0.80,0.85)
287	Proteins	Shellfish	X63592	X - 25810			0.349493	2.609e-20	0.767786	0.242268	3.13468e-10	0.703201	0.55 (0.50,0.60)
288	Proteins	Shellfish	X31787	3-carboxy-4-methyl-5-propyl-2-furanpropanoate (CMPF)	Lipid	Fatty Acid, Dicarboxylate	0.272124	1.28282e-12	0.73667				0.86 (0.84,0.88)
289	Proteins	Shellfish	X62716	X - 25419			0.361923	9.15515e-22	0.730396	0.200933	2.0631e-07	0.68513	0.64 (0.60,0.69)
290	Proteins	Shellfish	X62277	hydroxy-CMPF*	Lipid	Fatty Acid, Dicarboxylate	0.25304	4.67369e-11	0.729113				0.96 (0.95,0.96)
291	Proteins	Shellfish	X49463	X - 23587			0.242793	2.86326e-10	0.687767				0.51 (0.45,0.56)
292	Proteins	Shellfish	X62714	X - 25417			0.247738	1.2061e-10	0.684666	0.211502	4.42662e-08	0.708084	0.29 (0.23,0.37)
293	Proteins	Total nuts	X37097	tryptophan betaine	Amino Acid	Tryptophan Metabolism	0.429075	8.28667e-31	0.914778	0.299089	4.81664e-15	0.8251	0.82 (0.80,0.85)
294	Proteins	Total nuts	X49592	X - 11315			0.272387	1.21836e-12	0.910037	0.258826	1.61985e-11	0.823389	0.64 (0.59,0.68)
295	Proteins	Total nuts	X49521	X - 23644			0.308476	5.97107e-16	0.892465	0.260847	1.11186e-11	0.800827	0.32 (0.26,0.39)
296	Proteins	Total nuts	X52792	X - 24475			0.249027	9.59701e-11	0.887368	0.223542	6.9394e-09	0.798154	0.56 (0.51,0.61)
297	Proteins	Total nuts	X38100	betonicine	Xenobiotics	Food Component/Plant	0.217009	1.9221e-08	0.876426				0.26 (0.20,0.34)
298	Proteins	Total nuts	X57482	sphingomyelin (d18:2/23:1)*	Lipid	Sphingomyelins	-0.215713	2.34368e-08	0.872505				0.74 (0.71,0.78)
299	Proteins	Total nuts	X57515	lignoceroylcarnitine (C24)*	Lipid	Fatty Acid Metabolism (Acyl Carnitine, Long Chain Saturated)	0.217601	1.75493e-08	0.869939				0.55 (0.49,0.60)
300	Proteins	Peanuts	X36098	4-vinylphenol sulfate	Xenobiotics	Benzoate Metabolism	0.392468	1.273e-25	0.870295	0.226212	4.53523e-09	0.702666	0.39 (0.32,0.46)
301	Proteins	Peanuts	X37097	tryptophan betaine	Amino Acid	Tryptophan Metabolism	0.394135	7.62836e-26	0.855895	0.325413	1.13712e-17	0.767002	0.82 (0.80,0.85)
302	Proteins	Peanuts	X57514	behenoylcarnitine (C22)*	Lipid	Fatty Acid Metabolism (Acyl Carnitine, Long Chain Saturated)	0.33156	2.53515e-18	0.84702	0.202035	1.76373e-07	0.69347	0.45 (0.39,0.51)
303	Proteins	Peanuts	X49521	X - 23644			0.329491	4.21723e-18	0.844026	0.265585	4.54347e-12	0.72088	0.32 (0.26,0.39)
304	Proteins	Peanuts	X57515	lignoceroylcarnitine (C24)*	Lipid	Fatty Acid Metabolism (Acyl Carnitine, Long Chain Saturated)	0.317865	6.8553e-17	0.8431	0.241695	3.45989e-10	0.713965	0.55 (0.49,0.60)
305	Proteins	Peanuts	X63857	methyl vanillate sulfate	Xenobiotics	Food Component/Plant	0.300818	3.29721e-15	0.838858	0.221454	9.64416e-09	0.690441	0.25 (0.19,0.33)
306	Proteins	Peanuts	X49617	1-lignoceroyl-GPC (24:0)	Lipid	Lysophospholipid	0.238603	5.86865e-10	0.812304				0.55 (0.49,0.60)
307	Proteins	Peanuts	X57513	arachidoylcarnitine (C20)*	Lipid	Fatty Acid Metabolism (Acyl Carnitine, Long Chain Saturated)	0.223551	6.9295e-09	0.80489				0.45 (0.39,0.51)
308	Proteins	Peanuts	X57330	lignoceroyl sphingomyelin (d18:1/24:0)	Lipid	Sphingomyelins	0.215914	2.27285e-08	0.801575				0.67 (0.62,0.71)
309	Proteins	Peanuts	X48492	behenoyl sphingomyelin (d18:1/22:0)*	Lipid	Sphingomyelins	0.205277	1.10671e-07	0.796051				0.52 (0.46,0.57)
310	Proteins	Peanuts	X43829	gamma-glutamylvaline	Peptide	Gamma-glutamyl Amino Acid	-0.199406	2.55956e-07	0.79548	-0.200367	2.23503e-07	0.712147	0.66 (0.62,0.70)
311	Proteins	Peanuts	X57482	sphingomyelin (d18:2/23:1)*	Lipid	Sphingomyelins	-0.202117	1.74323e-07	0.787853	-0.197442	3.36958e-07	0.711506	0.74 (0.71,0.78)
312	Proteins	Other nuts	X49592	X - 11315			0.294643	1.26094e-14	0.888723	0.320313	3.84944e-17	0.841068	0.64 (0.59,0.68)
313	Proteins	Other nuts	X52792	X - 24475			0.302636	2.20766e-15	0.871293	0.297029	7.5393e-15	0.824957	0.56 (0.51,0.61)
314	Proteins	Other nuts	X37097	tryptophan betaine	Amino Acid	Tryptophan Metabolism	0.249339	9.07895e-11	0.854256				0.82 (0.80,0.85)
315	Proteins	Other nuts	X62968	X - 25524			0.226923	4.04547e-09	0.851511	0.243369	2.59143e-10	0.800542	0.38 (0.32,0.45)
316	Proteins	Other nuts	X46690	X - 18901			0.20472	1.19958e-07	0.851226				0.68 (0.63,0.72)
317	Proteins	Other nuts	X57591	beta-cryptoxanthin	Cofactors and Vitamins	Vitamin A Metabolism				0.207358	8.17292e-08	0.78714	0.77 (0.74,0.80)
318	Proteins	Other nuts	X52790	X - 24473						0.202777	1.58632e-07	0.777588	0.45 (0.39,0.51)
319	Proteins	Seeds	X37459	ergothioneine	Xenobiotics	Food Component/Plant	0.228465	3.15377e-09	0.753529	0.210397	5.21919e-08	0.720701	0.86 (0.84,0.88)
320	Proteins	Seeds	X47009	X - 17354			0.209435	6.01996e-08	0.74166	0.25899	1.5715e-11	0.748931	0.62 (0.57,0.67)
321	Proteins	Seeds	X47654	X - 11858						0.266148	4.08001e-12	0.76194	0.52 (0.47,0.58)
322	Proteins	Seeds	X46488	X - 11847						0.275786	6.22421e-13	0.760657	0.58 (0.52,0.63)
323	Proteins	Seeds	X46607	X - 11849						0.268811	2.44512e-12	0.75777	0.66 (0.62,0.70)
324	Proteins	Seeds	X47773	X - 22509						0.219545	1.29904e-08	0.734709	0.52 (0.46,0.58)
325	Proteins	Seeds	X57636	carotene diol (2)	Cofactors and Vitamins	Vitamin A Metabolism				0.200188	2.29244e-07	0.729577	0.79 (0.75,0.81)
326	Dairy	Milk	X46347	X - 11381			0.329987	3.73431e-18	0.835579	0.267699	3.02993e-12	0.766218	0.92 (0.91,0.93)
327	Dairy	Milk	X57687	N,N,N-trimethyl-5-aminovalerate	Amino Acid	Lysine Metabolism	0.269603	2.09746e-12	0.832906	0.226879	4.07433e-09	0.732143	0.87 (0.85,0.89)
328	Dairy	Milk	X63681	3-bromo-5-chloro-2,6-dihydroxybenzoic acid*	Xenobiotics	Chemical	0.279353	3.04439e-13	0.818898	0.233599	1.35908e-09	0.749358	0.75 (0.72,0.79)
329	Dairy	Milk	X46624	X - 12798			0.239881	4.7214e-10	0.809845	0.243368	2.59167e-10	0.734032	0.88 (0.86,0.90)
330	Dairy	Milk	X27719	galactonate	Carbohydrate	Fructose, Mannose and Galactose Metabolism	0.248374	1.07771e-10	0.806851				0.36 (0.30,0.43)
331	Dairy	Milk	X63589	3,5-dichloro-2,6-dihydroxybenzoic acid	Xenobiotics	Chemical	0.245589	1.76017e-10	0.804356				0.89 (0.88,0.91)
332	Dairy	Almond milk or rice milk	X52792	X - 24475			0.239851	4.74633e-10	0.717779				0.56 (0.51,0.61)
333	Dairy	Almond milk or rice milk	X63681	3-bromo-5-chloro-2,6-dihydroxybenzoic acid*	Xenobiotics	Chemical				-0.212289	3.93444e-08	0.641681	0.75 (0.72,0.79)
334	Dairy	Almond milk or rice milk	X63589	3,5-dichloro-2,6-dihydroxybenzoic acid	Xenobiotics	Chemical				-0.205608	1.05486e-07	0.637012	0.89 (0.88,0.91)
335	Dairy	Total cheese	X61866	heptenedioate (C7:1-DC)*	Lipid	Fatty Acid, Dicarboxylate	0.304136	1.58218e-15	0.884731	0.233945	1.28324e-09	0.780617	0.44 (0.38,0.50)
336	Dairy	Total cheese	X57483	sphingomyelin (d17:2/16:0, d18:2/15:0)*	Lipid	Sphingomyelins	0.243407	2.57423e-10	0.880097				0.65 (0.60,0.69)
337	Dairy	Total cheese	X57512	margaroylcarnitine (C17)*	Lipid	Fatty Acid Metabolism (Acyl Carnitine, Long Chain Saturated)	0.247603	1.23513e-10	0.87999	0.204645	1.21269e-07	0.783718	0.37 (0.31,0.44)
338	Dairy	Total cheese	X61702	2-hydroxyphytanate*	Lipid	Fatty Acid, Branched	0.246762	1.43258e-10	0.875927	0.217587	1.75873e-08	0.802573	0.60 (0.55,0.65)
339	Dairy	Total cheese	X62152	sphingomyelin (d17:1/14:0, d16:1/15:0)*	Lipid	Sphingomyelins	0.248843	9.91623e-11	0.875143	0.216293	2.14491e-08	0.779156	0.59 (0.54,0.64)
340	Dairy	Total cheese	X52433	sphingomyelin (d17:1/16:0, d18:1/15:0, d16:1/17:0)*	Lipid	Sphingomyelins	0.250355	7.57413e-11	0.872968	0.242465	3.02988e-10	0.77659	0.79 (0.76,0.82)
341	Dairy	Total cheese	X62919	tridecenedioate (C13:1-DC)*	Lipid	Fatty Acid, Dicarboxylate	0.270798	1.66238e-12	0.871578	0.257287	2.15277e-11	0.775556	0.58 (0.53,0.63)
342	Dairy	Total cheese	X52615	sphingomyelin (d18:1/17:0, d17:1/18:0, d19:1/16:0)	Lipid	Sphingomyelins	0.208832	6.58021e-08	0.867159				0.68 (0.63,0.72)
343	Dairy	Total cheese	X33972	10-nonadecenoate (19:1n9)	Lipid	Long Chain Monounsaturated Fatty Acid	0.202345	1.68746e-07	0.866232				0.42 (0.35,0.48)
344	Dairy	Total cheese	X63658	glutamine conjugate of C7H12O2*	Partially Characterized Molecules	Partially Characterized Molecules	0.20891	6.50557e-08	0.864093				0.53 (0.47,0.58)
345	Dairy	Total cheese	X57475	sphingomyelin (d18:1/19:0, d19:1/18:0)*	Lipid	Sphingomyelins	0.213873	3.09915e-08	0.863951				0.75 (0.71,0.78)
346	Dairy	Total cheese	X32497	10-undecenoate (11:1n1)	Lipid	Medium Chain Fatty Acid	0.232209	1.71046e-09	0.863844	0.206102	9.81733e-08	0.785572	0.53 (0.48,0.59)
347	Dairy	Total cheese	X63615	branched-chain, straight-chain, or cyclopropyl 10:1 fatty acid (1)*	Partially Characterized Molecules	Partially Characterized Molecules	0.209385	6.06446e-08	0.86338				0.44 (0.38,0.50)
348	Dairy	Total cheese	X52495	sphingomyelin (d18:1/21:0, d17:1/22:0, d16:1/23:0)*	Lipid	Sphingomyelins	0.216872	1.9629e-08	0.861705				0.76 (0.73,0.79)
349	Dairy	Cream	X46487	X - 21442			0.357875	2.77017e-21	0.796407				0.87 (0.85,0.88)
350	Dairy	Cream	X18335	quinate	Xenobiotics	Food Component/Plant	0.342024	1.81969e-19	0.796015				0.81 (0.79,0.84)
351	Dairy	Cream	X46630	X - 12816			0.256107	2.67431e-11	0.747077				0.87 (0.85,0.89)
352	Dairy	Cream	X48448	3-hydroxypyridine sulfate	Xenobiotics	Chemical	0.261305	1.02059e-11	0.743727				0.72 (0.69,0.76)
353	Dairy	Cream	X18394	theophylline	Xenobiotics	Xanthine Metabolism	0.268849	2.42747e-12	0.742479				0.78 (0.74,0.81)
354	Dairy	Cream	X32391	1,3-dimethylurate	Xenobiotics	Xanthine Metabolism	0.271196	1.5383e-12	0.742052				0.73 (0.69,0.76)
355	Dairy	Cream	X32401	trigonelline (N'-methylnicotinate)	Cofactors and Vitamins	Nicotinate and Nicotinamide Metabolism	0.250851	6.93122e-11	0.73781				0.72 (0.68,0.76)
356	Dairy	Cream	X49532	X - 23655			0.247092	1.35179e-10	0.735529				0.64 (0.59,0.68)
357	Dairy	Cream	X34424	5-acetylamino-6-amino-3-methyluracil	Xenobiotics	Xanthine Metabolism	0.263263	7.06134e-12	0.729933				0.74 (0.71,0.78)
358	Dairy	Cream	X34400	1,7-dimethylurate	Xenobiotics	Xanthine Metabolism	0.255418	3.0334e-11	0.727438				0.72 (0.68,0.76)
359	Dairy	Cream	X18254	paraxanthine	Xenobiotics	Xanthine Metabolism	0.271947	1.32815e-12	0.726012				0.69 (0.65,0.73)
360	Dairy	Cream	X34389	1-methylxanthine	Xenobiotics	Xanthine Metabolism	0.257023	2.26018e-11	0.724052				0.73 (0.69,0.77)
361	Dairy	Cream	X46165	3-methyl catechol sulfate (1)	Xenobiotics	Benzoate Metabolism	0.210908	4.83687e-08	0.719347				0.49 (0.43,0.55)
362	Dairy	Cream	X569	caffeine	Xenobiotics	Xanthine Metabolism	0.21093	4.82135e-08	0.714999				0.71 (0.67,0.75)
363	Dairy	Cream	X34395	1-methylurate	Xenobiotics	Xanthine Metabolism	0.240413	4.31173e-10	0.713074				0.65 (0.60,0.69)
364	Dairy	Cream	X34401	5-acetylamino-6-formylamino-3-methyluracil	Xenobiotics	Xanthine Metabolism	0.213689	3.18687e-08	0.710187				0.71 (0.67,0.74)
365	Dairy	Cream	X34404	1,3,7-trimethylurate	Xenobiotics	Xanthine Metabolism	0.204202	1.29267e-07	0.700278				0.66 (0.61,0.70)
366	Dairy	Cream	X21132	2,3-dihydroxypyridine	Xenobiotics	Food Component/Plant	0.227546	3.65901e-09	0.692116				0.48 (0.42,0.54)
367	Fats and Oils	Creamy salad dressing	X46683	X - 16944			0.270702	1.69402e-12	0.784289	0.250483	7.40375e-11	0.70345	0.59 (0.54,0.64)
368	Fats and Oils	Creamy salad dressing	X46266	X - 15486			0.271683	1.39848e-12	0.782293	0.204627	1.21581e-07	0.683027	0.55 (0.49,0.60)
369	Fats and Oils	Creamy salad dressing	X32578	X - 11261			0.280226	2.55175e-13	0.781223	0.217006	1.92292e-08	0.68734	0.65 (0.60,0.69)
370	Fats and Oils	Creamy salad dressing	X62287	delta-CEHC	Cofactors and Vitamins	Tocopherol Metabolism	0.227178	3.88287e-09	0.773916				0.48 (0.42,0.54)
371	Fats and Oils	Creamy salad dressing	X52473	gamma-tocopherol/beta-tocopherol	Cofactors and Vitamins	Tocopherol Metabolism	0.255924	2.76552e-11	0.771956				0.69 (0.65,0.73)
372	Fats and Oils	Creamy salad dressing	X47671	X - 18921			0.288616	4.528e-14	0.768926	0.223684	6.78491e-09	0.691652	0.58 (0.53,0.63)
373	Fats and Oils	Creamy salad dressing	X49557	X - 23680			0.255782	2.83785e-11	0.768285	0.23575	9.49444e-10	0.690654	0.57 (0.52,0.62)
374	Fats and Oils	Creamy salad dressing	X46363	X - 21319			0.244385	2.1721e-10	0.767429	0.223925	6.53117e-09	0.689763	0.59 (0.53,0.64)
375	Fats and Oils	Creamy salad dressing	X46602	X - 11478			0.250259	7.70539e-11	0.765897	0.250832	6.95467e-11	0.694753	0.61 (0.57,0.66)
376	Fats and Oils	Creamy salad dressing	X52929	3,4-methyleneheptanoylcarnitine	Lipid	Fatty Acid Metabolism (Acyl Carnitine, Monounsaturated)	0.214004	3.03854e-08	0.753244				0.46 (0.40,0.52)
377	Fats and Oils	Creamy salad dressing	X46657	X - 14939			0.225815	4.83229e-09	0.745865	0.212367	3.88843e-08	0.675863	0.68 (0.63,0.72)
378	Fats and Oils	Creamy salad dressing	X57716	X - 24949			0.208021	7.41454e-08	0.731965				0.65 (0.60,0.69)
379	Fats and Oils	Oil and vinegar salad dressing	X52792	X - 24475			0.218636	1.49585e-08	0.760657				0.56 (0.51,0.61)
380	Fats and Oils	Oil and vinegar salad dressing	X57635	carotene diol (1)	Cofactors and Vitamins	Vitamin A Metabolism				0.219808	1.24703e-08	0.809809	0.83 (0.80,0.85)
381	Fats and Oils	Olive oil	X62716	X - 25419			0.218324	1.5696e-08	0.77716				0.64 (0.60,0.69)
382	Fats and Oils	Olive oil	X62287	delta-CEHC	Cofactors and Vitamins	Tocopherol Metabolism	-0.242848	2.83605e-10	0.776305				0.48 (0.42,0.54)
383	Miscellaneous	French fries	X63264	pentose acid*	Partially Characterized Molecules	Partially Characterized Molecules	-0.240463	4.27496e-10	0.846593				0.56 (0.50,0.61)
384	Miscellaneous	French fries	X52473	gamma-tocopherol/beta-tocopherol	Cofactors and Vitamins	Tocopherol Metabolism	0.21124	4.60312e-08	0.8462				0.69 (0.65,0.73)
385	Miscellaneous	French fries	X46590	X - 07765			0.226998	3.99668e-09	0.84481				0.47 (0.41,0.53)
386	Miscellaneous	French fries	X46384	X - 21339			0.267576	3.10282e-12	0.844703				0.90 (0.89,0.92)
387	Miscellaneous	French fries	X46390	X - 11308			0.248682	1.02049e-10	0.843135				0.95 (0.95,0.96)
388	Miscellaneous	French fries	X52792	X - 24475			-0.245843	1.6835e-10	0.841709				0.56 (0.51,0.61)
389	Miscellaneous	French fries	X62923	eicosenedioate (C20:1-DC)*	Lipid	Fatty Acid, Dicarboxylate	0.261747	9.39306e-12	0.838359				0.63 (0.58,0.67)
390	Miscellaneous	French fries	X46144	methyl glucopyranoside (alpha + beta)	Xenobiotics	Food Component/Plant	-0.235967	9.1567e-10	0.833761				0.62 (0.57,0.67)
391	Miscellaneous	French fries	X40499	4-hydroxyglutamate	Amino Acid	Glutamate Metabolism	0.203756	1.37847e-07	0.828914				0.53 (0.47,0.58)
392	Miscellaneous	French fries	X46608	X - 11880			0.20109	2.01766e-07	0.823139				0.90 (0.89,0.91)
393	Miscellaneous	Ice cream	X46590	X - 07765			0.203497	1.43071e-07	0.822783				0.47 (0.41,0.53)
394	Miscellaneous	Ice cream	X62919	tridecenedioate (C13:1-DC)*	Lipid	Fatty Acid, Dicarboxylate	0.208369	7.04517e-08	0.801754				0.58 (0.53,0.63)
395	Miscellaneous	Ice cream	X57512	margaroylcarnitine (C17)*	Lipid	Fatty Acid Metabolism (Acyl Carnitine, Long Chain Saturated)	0.206943	8.68348e-08	0.798261				0.37 (0.31,0.44)
396	Miscellaneous	Chips	X46384	X - 21339			0.314314	1.56848e-16	0.807956	0.259688	1.38028e-11	0.784574	0.90 (0.89,0.92)
397	Miscellaneous	Chips	X46608	X - 11880			0.295528	1.04257e-14	0.800969	0.283349	1.34989e-13	0.796336	0.90 (0.89,0.91)
398	Miscellaneous	Chips	X46390	X - 11308			0.247339	1.29405e-10	0.79491				0.95 (0.95,0.96)
399	Miscellaneous	Chips	X46594	X - 11372			0.259374	1.46334e-11	0.793877	0.273469	9.84714e-13	0.795053	0.92 (0.91,0.93)
400	Miscellaneous	Chips	X46707	X - 17653			0.266502	3.81306e-12	0.788494	0.197833	3.19102e-07	0.763045	0.57 (0.52,0.62)
401	Miscellaneous	Chips	X57718	X - 24951			0.22449	5.97077e-09	0.788459	0.206464	9.31296e-08	0.776376	0.66 (0.61,0.70)
402	Miscellaneous	Chips	X39831	eicosanedioate (C20-DC)	Lipid	Fatty Acid, Dicarboxylate	0.252472	5.17881e-11	0.785393	0.212964	3.55506e-08	0.757022	0.35 (0.28,0.42)
403	Miscellaneous	Chips	X46590	X - 07765			0.227248	3.83921e-09	0.78411				0.47 (0.41,0.53)
404	Miscellaneous	Chips	X46681	X - 16935			0.239365	5.15633e-10	0.783005				0.89 (0.87,0.90)
405	Miscellaneous	Chips	X62923	eicosenedioate (C20:1-DC)*	Lipid	Fatty Acid, Dicarboxylate	0.26024	1.24534e-11	0.781544	0.203027	1.53066e-07	0.756808	0.63 (0.58,0.67)
406	Miscellaneous	Chocolate candies	X46645	X - 13728			0.323937	1.62223e-17	0.825884	0.315791	1.11317e-16	0.83868	0.54 (0.48,0.59)
407	Miscellaneous	Chocolate candies	X18392	theobromine	Xenobiotics	Xanthine Metabolism	0.294175	1.39431e-14	0.819646	0.287921	5.2362e-14	0.828949	0.56 (0.51,0.62)
408	Miscellaneous	Chocolate candies	X34399	3,7-dimethylurate	Xenobiotics	Xanthine Metabolism	0.293959	1.46018e-14	0.815155	0.292922	1.82208e-14	0.82984	0.46 (0.40,0.52)
409	Miscellaneous	Chocolate candies	X32445	3-methylxanthine	Xenobiotics	Xanthine Metabolism	0.290882	2.81003e-14	0.812625	0.285258	9.10841e-14	0.829377	0.55 (0.50,0.61)
410	Miscellaneous	Chocolate candies	X34390	7-methylxanthine	Xenobiotics	Xanthine Metabolism	0.278737	3.44715e-13	0.811413	0.282952	1.46419e-13	0.832549	0.48 (0.42,0.54)
411	Miscellaneous	Chocolate candies	X39598	7-methylurate	Xenobiotics	Xanthine Metabolism	0.203657	1.39833e-07	0.782827	0.207787	7.67382e-08	0.809738	0.57 (0.52,0.62)
412	Miscellaneous	Dark chocolate	X46645	X - 13728			0.303825	1.69563e-15	0.801825	0.22479	5.69179e-09	0.71425	0.54 (0.48,0.59)
413	Miscellaneous	Dark chocolate	X18392	theobromine	Xenobiotics	Xanthine Metabolism	0.26275	7.77821e-12	0.795231	0.218052	1.63709e-08	0.721735	0.56 (0.51,0.62)
414	Miscellaneous	Dark chocolate	X34390	7-methylxanthine	Xenobiotics	Xanthine Metabolism	0.290304	3.17478e-14	0.793734	0.227422	3.73302e-09	0.7212	0.48 (0.42,0.54)
415	Miscellaneous	Dark chocolate	X32445	3-methylxanthine	Xenobiotics	Xanthine Metabolism	0.290668	2.94032e-14	0.790312	0.21935	1.33903e-08	0.71204	0.55 (0.50,0.61)
416	Miscellaneous	Dark chocolate	X46690	X - 18901			0.20406	1.31951e-07	0.784716				0.68 (0.63,0.72)
417	Miscellaneous	Dark chocolate	X34399	3,7-dimethylurate	Xenobiotics	Xanthine Metabolism	0.271975	1.32097e-12	0.779441	0.208385	7.0286e-08	0.682457	0.46 (0.40,0.52)
418	Miscellaneous	Dark chocolate	X39598	7-methylurate	Xenobiotics	Xanthine Metabolism	0.20705	8.54901e-08	0.772241				0.57 (0.52,0.62)
419	Miscellaneous	Bars	X47992	X - 16649			0.203659	1.39792e-07	0.797833				0.46 (0.40,0.52)
420	Miscellaneous	Soy sauce	X47654	X - 11858			0.199819	2.41505e-07	0.741232	0.205386	1.08927e-07	0.662496	0.52 (0.47,0.58)
421	Miscellaneous	Soy sauce	X46607	X - 11849			0.200073	2.32983e-07	0.741232	0.203031	1.52979e-07	0.660287	0.66 (0.62,0.70)
422	Miscellaneous	Soy sauce	X46488	X - 11847			0.202762	1.58975e-07	0.739806	0.203287	1.47463e-07	0.658255	0.58 (0.52,0.63)
423	Miscellaneous	Artificial sweeteners	X48569	acesulfame	Xenobiotics	Food Component/Plant	0.242005	3.28038e-10	0.751747	0.230783	2.162e-09	0.735636	0.49 (0.43,0.55)
424	Miscellaneous	Artificial sweeteners	X21151	saccharin	Xenobiotics	Food Component/Plant	0.20634	9.48261e-08	0.675328	0.213888	3.09247e-08	0.661356	0.59 (0.54,0.64)
425	Miscellaneous	Artificial sweeteners	X20699	erythritol	Xenobiotics	Food Component/Plant				0.204297	1.27512e-07	0.634303	0.48 (0.42,0.54)
426	Alcohol	Total alcohol	X63152	ethyl alpha-glucopyranoside	Xenobiotics	Food Component/Plant	0.519372	9.89117e-47	0.944932	0.462963	2.90617e-36	0.88302	0.52 (0.47,0.58)
427	Alcohol	Total alcohol	X39603	ethyl glucuronide	Xenobiotics	Chemical	0.434523	1.10826e-31	0.915704	0.403545	3.66241e-27	0.869903	0.57 (0.52,0.62)
428	Alcohol	Total alcohol	X38276	2,3-dihydroxyisovalerate	Xenobiotics	Food Component/Plant	0.374425	2.50815e-23	0.905617	0.398946	1.56808e-26	0.853971	0.46 (0.40,0.52)
429	Alcohol	Total alcohol	X33140	X - 11795			0.291441	2.38654e-14	0.855361	0.274689	7.43571e-13	0.829591	0.56 (0.51,0.62)
430	Alcohol	Total alcohol	X46487	X - 21442			0.35552	4.89186e-21	0.851262	0.293974	1.39007e-14	0.80628	0.87 (0.85,0.88)
431	Alcohol	Total alcohol	X18394	theophylline	Xenobiotics	Xanthine Metabolism	0.368169	1.4931e-22	0.847876	0.289717	3.4367e-14	0.818862	0.78 (0.74,0.81)
432	Alcohol	Total alcohol	X49704	X - 23314			0.261602	9.31067e-12	0.840319	0.299515	4.18378e-15	0.825848	0.52 (0.46,0.58)
433	Alcohol	Total alcohol	X569	caffeine	Xenobiotics	Xanthine Metabolism	0.346721	5.05916e-20	0.839143	0.266859	3.42926e-12	0.815476	0.71 (0.67,0.75)
434	Alcohol	Total alcohol	X63264	pentose acid*	Partially Characterized Molecules	Partially Characterized Molecules	0.230651	2.14802e-09	0.834616	0.283097	1.36219e-13	0.826454	0.56 (0.50,0.61)
435	Alcohol	Total alcohol	X32391	1,3-dimethylurate	Xenobiotics	Xanthine Metabolism	0.324637	1.29567e-17	0.831123	0.266017	4.02984e-12	0.797904	0.73 (0.69,0.76)
436	Alcohol	Total alcohol	X52461	1-palmitoyl-2-oleoyl-GPC (16:0/18:1)	Lipid	Phosphatidylcholine (PC)	0.270005	1.86652e-12	0.831017	0.244919	1.91735e-10	0.79434	0.64 (0.59,0.68)
437	Alcohol	Total alcohol	X18254	paraxanthine	Xenobiotics	Xanthine Metabolism	0.33844	4.26621e-19	0.83066	0.249203	9.0016e-11	0.797975	0.69 (0.65,0.73)
438	Alcohol	Total alcohol	X34400	1,7-dimethylurate	Xenobiotics	Xanthine Metabolism	0.338461	4.24382e-19	0.829626	0.251546	5.91724e-11	0.799829	0.72 (0.68,0.76)
439	Alcohol	Total alcohol	X62291	glucuronide of piperine metabolite C17H21NO3 (4)*	Xenobiotics	Food Component/Plant	0.255395	2.94327e-11	0.829234				0.52 (0.47,0.58)
440	Alcohol	Total alcohol	X33935	piperine	Xenobiotics	Food Component/Plant	0.238354	5.94127e-10	0.828949	0.203639	1.37142e-07	0.796193	0.48 (0.43,0.54)
441	Alcohol	Total alcohol	X40473	hydantoin-5-propionate	Amino Acid	Histidine Metabolism	-0.24504	1.87719e-10	0.826454				0.59 (0.54,0.64)
442	Alcohol	Total alcohol	X18335	quinate	Xenobiotics	Food Component/Plant	0.283836	1.17024e-13	0.825991	0.252714	4.79334e-11	0.806494	0.81 (0.79,0.84)
443	Alcohol	Total alcohol	X42446	1-palmitoyl-2-linoleoyl-GPC (16:0/18:2)	Lipid	Phosphatidylcholine (PC)	0.260891	1.0638e-11	0.825706				0.45 (0.39,0.51)
444	Alcohol	Total alcohol	X34389	1-methylxanthine	Xenobiotics	Xanthine Metabolism	0.315661	1.08776e-16	0.824743	0.242324	3.01008e-10	0.791275	0.73 (0.69,0.77)
445	Alcohol	Total alcohol	X47905	X - 12026			-0.274286	8.05394e-13	0.824102	-0.259132	1.47719e-11	0.794554	0.63 (0.58,0.67)
446	Alcohol	Total alcohol	X49532	X - 23655			0.254102	3.72584e-11	0.823318	0.243639	2.39658e-10	0.794803	0.64 (0.59,0.68)
447	Alcohol	Total alcohol	X61702	2-hydroxyphytanate*	Lipid	Fatty Acid, Branched	0.257549	1.98087e-11	0.823033	0.231689	1.81134e-09	0.794946	0.60 (0.55,0.65)
448	Alcohol	Total alcohol	X48448	3-hydroxypyridine sulfate	Xenobiotics	Chemical	0.258451	1.67616e-11	0.822391	0.262729	7.52977e-12	0.807385	0.72 (0.69,0.76)
449	Alcohol	Total alcohol	X62299	sulfate of piperine metabolite C18H21NO3 (3)*	Xenobiotics	Food Component/Plant	0.225131	5.24899e-09	0.821286	0.20731	8.04505e-08	0.79213	0.51 (0.46,0.57)
450	Alcohol	Total alcohol	X62292	glucuronide of piperine metabolite C17H21NO3 (5)*	Xenobiotics	Food Component/Plant	0.215673	2.30068e-08	0.821072				0.49 (0.43,0.55)
451	Alcohol	Total alcohol	X32401	trigonelline (N'-methylnicotinate)	Cofactors and Vitamins	Nicotinate and Nicotinamide Metabolism	0.247958	1.1231e-10	0.820751	0.233485	1.34579e-09	0.796478	0.72 (0.68,0.76)
452	Alcohol	Total alcohol	X62295	sulfate of piperine metabolite C16H19NO3 (2)*	Xenobiotics	Food Component/Plant	0.202056	1.72109e-07	0.820751				0.41 (0.35,0.47)
453	Alcohol	Total alcohol	X47654	X - 11858			0.240138	4.38331e-10	0.820431	0.245678	1.67857e-10	0.798368	0.52 (0.47,0.58)
454	Alcohol	Total alcohol	X62297	sulfate of piperine metabolite C18H21NO3 (1)*	Xenobiotics	Food Component/Plant	0.216377	2.06598e-08	0.820074				0.55 (0.49,0.60)
455	Alcohol	Total alcohol	X46630	X - 12816			0.275329	6.54769e-13	0.819076	0.248959	9.40158e-11	0.783041	0.87 (0.85,0.89)
456	Alcohol	Total alcohol	X34404	1,3,7-trimethylurate	Xenobiotics	Xanthine Metabolism	0.303449	1.75546e-15	0.818328	0.258035	1.81071e-11	0.797762	0.66 (0.61,0.70)
457	Alcohol	Total alcohol	X37202	androstenediol (3beta,17beta) disulfate (1)	Lipid	Androgenic Steroids	0.23593	8.94659e-10	0.818292	0.227591	3.53457e-09	0.787532	0.94 (0.93,0.95)
458	Alcohol	Total alcohol	X19130	1,2-dipalmitoyl-GPC (16:0/16:0)	Lipid	Phosphatidylcholine (PC)	0.232309	1.6352e-09	0.81733				0.57 (0.52,0.62)
459	Alcohol	Total alcohol	X62290	glucuronide of piperine metabolite C17H21NO3 (3)*	Xenobiotics	Food Component/Plant	0.221868	8.80563e-09	0.816082				0.47 (0.41,0.53)
460	Alcohol	Total alcohol	X44876	gamma-CEHC	Cofactors and Vitamins	Tocopherol Metabolism	-0.244486	2.06765e-10	0.815405	-0.218134	1.57633e-08	0.792094	0.56 (0.51,0.61)
461	Alcohol	Total alcohol	X19258	1-myristoyl-2-palmitoyl-GPC (14:0/16:0)	Lipid	Phosphatidylcholine (PC)	0.230685	2.13614e-09	0.814371	0.218076	1.5905e-08	0.7716	0.51 (0.45,0.57)
462	Alcohol	Total alcohol	X52470	1-palmitoyl-2-palmitoleoyl-GPC (16:0/16:1)*	Lipid	Phosphatidylcholine (PC)	0.233378	1.36984e-09	0.813944	0.207301	8.05647e-08	0.769176	0.70 (0.66,0.74)
463	Alcohol	Total alcohol	X46512	X - 21467			-0.246014	1.58246e-10	0.812589	-0.19922	2.57292e-07	0.778015	0.74 (0.70,0.77)
464	Alcohol	Total alcohol	X46537	alpha-hydroxyisovalerate	Amino Acid	Leucine, Isoleucine and Valine Metabolism	0.228613	2.99543e-09	0.811983				0.79 (0.76,0.82)
465	Alcohol	Total alcohol	X34424	5-acetylamino-6-amino-3-methyluracil	Xenobiotics	Xanthine Metabolism	0.291674	2.271e-14	0.811591	0.229563	2.56631e-09	0.780974	0.74 (0.71,0.78)
466	Alcohol	Total alcohol	X43591	N2,N5-diacetylornithine	Amino Acid	Urea cycle; Arginine and Proline Metabolism	0.200276	2.21667e-07	0.81127	0.21137	4.40956e-08	0.781829	0.61 (0.56,0.66)
467	Alcohol	Total alcohol	X49515	X - 23639			0.225504	4.94491e-09	0.810593	0.222832	7.56324e-09	0.782186	0.79 (0.76,0.82)
468	Alcohol	Total alcohol	X62287	delta-CEHC	Cofactors and Vitamins	Tocopherol Metabolism	-0.223071	7.28302e-09	0.809346				0.48 (0.42,0.54)
469	Alcohol	Total alcohol	X52462	1-palmitoyl-2-arachidonoyl-GPC (16:0/20:4n6)	Lipid	Phosphatidylcholine (PC)	0.235966	8.89247e-10	0.808419				0.72 (0.68,0.75)
470	Alcohol	Total alcohol	X52716	1-(1-enyl-palmitoyl)-2-palmitoyl-GPC (P-16:0/16:0)*	Lipid	Plasmalogen	0.200227	2.23211e-07	0.807243				0.75 (0.72,0.79)
471	Alcohol	Total alcohol	X42381	gamma-CEHC glucuronide*	Cofactors and Vitamins	Tocopherol Metabolism	-0.204001	1.3018e-07	0.807136				0.55 (0.50,0.61)
472	Alcohol	Total alcohol	X34395	1-methylurate	Xenobiotics	Xanthine Metabolism	0.242131	3.11208e-10	0.805461	0.210878	4.74627e-08	0.770174	0.65 (0.60,0.69)
473	Alcohol	Total alcohol	X62950	2S,3R-dihydroxybutyrate	Lipid	Fatty Acid, Dihydroxy	0.20067	2.0962e-07	0.805354				0.60 (0.55,0.65)
474	Alcohol	Total alcohol	X46607	X - 11849			0.222774	7.63279e-09	0.803678	0.243866	2.30377e-10	0.79295	0.66 (0.62,0.70)
475	Alcohol	Total alcohol	X34401	5-acetylamino-6-formylamino-3-methyluracil	Xenobiotics	Xanthine Metabolism	0.258881	1.54774e-11	0.802003	0.241362	3.55339e-10	0.782293	0.71 (0.67,0.74)
476	Alcohol	Total alcohol	X42374	2-aminobutyrate	Amino Acid	Glutathione Metabolism	0.201917	1.75548e-07	0.801789				0.45 (0.39,0.51)
477	Alcohol	Total alcohol	X46488	X - 11847			0.207439	7.89473e-08	0.800969	0.239308	5.05111e-10	0.78796	0.58 (0.52,0.63)
478	Alcohol	Total alcohol	X62796	3-ethylcatechol sulfate (1)	Xenobiotics	Food Component/Plant	0.212393	3.78247e-08	0.799508	0.223672	6.62153e-09	0.768	0.48 (0.42,0.54)
479	Alcohol	Total alcohol	X52478	1-(1-enyl-palmitoyl)-2-oleoyl-GPC (P-16:0/18:1)*	Lipid	Plasmalogen				0.203274	1.44552e-07	0.792914	0.86 (0.84,0.88)
480	Alcohol	Total alcohol	X62716	X - 25419						0.214987	2.55478e-08	0.791702	0.64 (0.60,0.69)
481	Alcohol	Total alcohol	X63592	X - 25810						0.208464	6.78955e-08	0.785572	0.55 (0.50,0.60)
482	Alcohol	Total alcohol	X49463	X - 23587						0.204376	1.23315e-07	0.78076	0.51 (0.45,0.56)
483	Alcohol	Total alcohol	X37210	androstenediol (3beta,17beta) monosulfate (2)	Lipid	Androgenic Steroids				0.203901	1.32071e-07	0.770138	0.81 (0.78,0.83)
484	Alcohol	Beer	X63152	ethyl alpha-glucopyranoside	Xenobiotics	Food Component/Plant	0.376896	1.22627e-23	0.84285	0.326823	7.63336e-18	0.819397	0.52 (0.47,0.58)
485	Alcohol	Beer	X18394	theophylline	Xenobiotics	Xanthine Metabolism	0.294735	1.18067e-14	0.818613	0.230972	2.03778e-09	0.810201	0.78 (0.74,0.81)
486	Alcohol	Beer	X33140	X - 11795			0.254821	3.26878e-11	0.81733	0.234545	1.12807e-09	0.810023	0.56 (0.51,0.62)
487	Alcohol	Beer	X46487	X - 21442			0.261147	1.01407e-11	0.815334				0.87 (0.85,0.88)
488	Alcohol	Beer	X569	caffeine	Xenobiotics	Xanthine Metabolism	0.28407	1.11516e-13	0.812839	0.221211	9.76338e-09	0.799865	0.71 (0.67,0.75)
489	Alcohol	Beer	X39603	ethyl glucuronide	Xenobiotics	Chemical	0.267268	3.1697e-12	0.81234	0.241833	3.27602e-10	0.794732	0.57 (0.52,0.62)
490	Alcohol	Beer	X18335	quinate	Xenobiotics	Food Component/Plant	0.210546	4.98689e-08	0.81209				0.81 (0.79,0.84)
491	Alcohol	Beer	X48448	3-hydroxypyridine sulfate	Xenobiotics	Chemical	0.205881	9.91355e-08	0.807706	0.196457	3.78569e-07	0.808882	0.72 (0.69,0.76)
492	Alcohol	Beer	X32391	1,3-dimethylurate	Xenobiotics	Xanthine Metabolism	0.256535	2.38776e-11	0.806209	0.206589	8.94093e-08	0.801575	0.73 (0.69,0.76)
493	Alcohol	Beer	X34400	1,7-dimethylurate	Xenobiotics	Xanthine Metabolism	0.264433	5.45232e-12	0.804427	0.199881	2.34381e-07	0.796585	0.72 (0.68,0.76)
494	Alcohol	Beer	X18254	paraxanthine	Xenobiotics	Xanthine Metabolism	0.258376	1.69966e-11	0.803286				0.69 (0.65,0.73)
495	Alcohol	Beer	X32401	trigonelline (N'-methylnicotinate)	Cofactors and Vitamins	Nicotinate and Nicotinamide Metabolism	0.217611	1.70888e-08	0.802253				0.72 (0.68,0.76)
496	Alcohol	Beer	X34389	1-methylxanthine	Xenobiotics	Xanthine Metabolism	0.245651	1.68645e-10	0.797405	0.198857	2.70768e-07	0.797191	0.73 (0.69,0.77)
497	Alcohol	Beer	X38276	2,3-dihydroxyisovalerate	Xenobiotics	Food Component/Plant	0.225144	5.23762e-09	0.79737	0.2421	3.12859e-10	0.80293	0.46 (0.40,0.52)
498	Alcohol	Beer	X34424	5-acetylamino-6-amino-3-methyluracil	Xenobiotics	Xanthine Metabolism	0.211243	4.49388e-08	0.795516				0.74 (0.71,0.78)
499	Alcohol	Beer	X42446	1-palmitoyl-2-linoleoyl-GPC (16:0/18:2)	Lipid	Phosphatidylcholine (PC)	0.200025	2.29671e-07	0.793021	0.201263	1.92687e-07	0.782079	0.45 (0.39,0.51)
500	Alcohol	Beer	X34404	1,3,7-trimethylurate	Xenobiotics	Xanthine Metabolism	0.246278	1.51074e-10	0.789956	0.199934	2.32652e-07	0.787889	0.66 (0.61,0.70)
501	Alcohol	Beer	X47905	X - 12026						-0.20324	1.45251e-07	0.800506	0.63 (0.58,0.67)
502	Alcohol	Beer	X52461	1-palmitoyl-2-oleoyl-GPC (16:0/18:1)	Lipid	Phosphatidylcholine (PC)				0.202971	1.50972e-07	0.785857	0.64 (0.59,0.68)
503	Alcohol	Total wine	X63152	ethyl alpha-glucopyranoside	Xenobiotics	Food Component/Plant	0.489358	6.42158e-41	0.905118	0.408068	8.572e-28	0.799187	0.52 (0.47,0.58)
504	Alcohol	Total wine	X38276	2,3-dihydroxyisovalerate	Xenobiotics	Food Component/Plant	0.439801	1.68609e-32	0.857784	0.422335	7.56943e-30	0.801362	0.46 (0.40,0.52)
505	Alcohol	Total wine	X39603	ethyl glucuronide	Xenobiotics	Chemical	0.448841	6.1986e-34	0.846878	0.399543	1.29993e-26	0.82207	0.57 (0.52,0.62)
506	Alcohol	Total wine	X63264	pentose acid*	Partially Characterized Molecules	Partially Characterized Molecules	0.345803	6.42752e-20	0.829698	0.35793	2.54635e-21	0.813373	0.56 (0.50,0.61)
507	Alcohol	Total wine	X49704	X - 23314			0.303747	1.64278e-15	0.807742	0.318225	5.96634e-17	0.777124	0.52 (0.46,0.58)
508	Alcohol	Total wine	X33140	X - 11795			0.270459	1.70859e-12	0.795267	0.24111	3.71044e-10	0.732	0.56 (0.51,0.62)
509	Alcohol	Total wine	X46487	X - 21442			0.301827	2.51531e-15	0.780938	0.256817	2.26716e-11	0.732214	0.87 (0.85,0.88)
510	Alcohol	Total wine	X52610	1-palmitoyl-2-docosahexaenoyl-GPC (16:0/22:6)	Lipid	Phosphatidylcholine (PC)	0.205641	1.02652e-07	0.779477	0.204372	1.23397e-07	0.718385	0.77 (0.74,0.80)
511	Alcohol	Total wine	X46512	X - 21467			-0.2652	4.71083e-12	0.777908				0.74 (0.70,0.77)
512	Alcohol	Total wine	X18335	quinate	Xenobiotics	Food Component/Plant	0.2695	2.05911e-12	0.777873	0.238914	5.40194e-10	0.739699	0.81 (0.79,0.84)
513	Alcohol	Total wine	X52790	X - 24473			0.256125	2.57467e-11	0.776946	0.251652	5.80587e-11	0.733141	0.45 (0.39,0.51)
514	Alcohol	Total wine	X19130	1,2-dipalmitoyl-GPC (16:0/16:0)	Lipid	Phosphatidylcholine (PC)	0.202694	1.57097e-07	0.776768				0.57 (0.52,0.62)
515	Alcohol	Total wine	X48448	3-hydroxypyridine sulfate	Xenobiotics	Chemical	0.243902	2.28944e-10	0.776055	0.232304	1.63648e-09	0.728935	0.72 (0.69,0.76)
516	Alcohol	Total wine	X46630	X - 12816			0.260285	1.19154e-11	0.775235	0.211894	4.07693e-08	0.709082	0.87 (0.85,0.89)
517	Alcohol	Total wine	X42381	gamma-CEHC glucuronide*	Cofactors and Vitamins	Tocopherol Metabolism	-0.231871	1.75772e-09	0.774914				0.55 (0.50,0.61)
518	Alcohol	Total wine	X40473	hydantoin-5-propionate	Amino Acid	Histidine Metabolism	-0.25983	1.29712e-11	0.773025				0.59 (0.54,0.64)
519	Alcohol	Total wine	X18394	theophylline	Xenobiotics	Xanthine Metabolism	0.286728	6.42834e-14	0.769568	0.227106	3.82283e-09	0.735066	0.78 (0.74,0.81)
520	Alcohol	Total wine	X47905	X - 12026			-0.268334	2.58088e-12	0.769247	-0.256089	2.59145e-11	0.728151	0.63 (0.58,0.67)
521	Alcohol	Total wine	X44876	gamma-CEHC	Cofactors and Vitamins	Tocopherol Metabolism	-0.255901	2.68248e-11	0.768998	-0.214011	2.96297e-08	0.716282	0.56 (0.51,0.61)
522	Alcohol	Total wine	X61702	2-hydroxyphytanate*	Lipid	Fatty Acid, Branched	0.248163	1.08305e-10	0.767429	0.204655	1.18449e-07	0.729149	0.60 (0.55,0.65)
523	Alcohol	Total wine	X62287	delta-CEHC	Cofactors and Vitamins	Tocopherol Metabolism	-0.240698	3.98247e-10	0.767251	-0.199397	2.50974e-07	0.718777	0.48 (0.42,0.54)
524	Alcohol	Total wine	X62291	glucuronide of piperine metabolite C17H21NO3 (4)*	Xenobiotics	Food Component/Plant	0.231448	1.8844e-09	0.766895				0.52 (0.47,0.58)
525	Alcohol	Total wine	X569	caffeine	Xenobiotics	Xanthine Metabolism	0.26909	2.2296e-12	0.765326	0.203912	1.31858e-07	0.726939	0.71 (0.67,0.75)
526	Alcohol	Total wine	X52461	1-palmitoyl-2-oleoyl-GPC (16:0/18:1)	Lipid	Phosphatidylcholine (PC)	0.205599	1.03287e-07	0.763651				0.64 (0.59,0.68)
527	Alcohol	Total wine	X47654	X - 11858			0.248228	1.07048e-10	0.762261	0.223119	7.22832e-09	0.700634	0.52 (0.47,0.58)
528	Alcohol	Total wine	X62110	resveratrol disulfate (1)*	Xenobiotics	Food Component/Plant	0.207979	7.29298e-08	0.762154	0.214441	2.77551e-08	0.736812	0.59 (0.54,0.64)
529	Alcohol	Total wine	X34400	1,7-dimethylurate	Xenobiotics	Xanthine Metabolism	0.268622	2.44098e-12	0.761263				0.72 (0.68,0.76)
530	Alcohol	Total wine	X32391	1,3-dimethylurate	Xenobiotics	Xanthine Metabolism	0.243209	2.58236e-10	0.761121	0.202071	1.71727e-07	0.724979	0.73 (0.69,0.76)
531	Alcohol	Total wine	X49532	X - 23655			0.241736	3.33155e-10	0.760265	0.233193	1.41262e-09	0.730575	0.64 (0.59,0.68)
532	Alcohol	Total wine	X34389	1-methylxanthine	Xenobiotics	Xanthine Metabolism	0.252591	4.90127e-11	0.758911				0.73 (0.69,0.77)
533	Alcohol	Total wine	X33935	piperine	Xenobiotics	Food Component/Plant	0.222262	8.27532e-09	0.756808	0.202417	1.63455e-07	0.737382	0.48 (0.43,0.54)
534	Alcohol	Total wine	X18254	paraxanthine	Xenobiotics	Xanthine Metabolism	0.263161	6.93948e-12	0.754242	0.197241	3.39503e-07	0.717779	0.69 (0.65,0.73)
535	Alcohol	Total wine	X34401	5-acetylamino-6-formylamino-3-methyluracil	Xenobiotics	Xanthine Metabolism	0.217434	1.75618e-08	0.7536	0.203029	1.4973e-07	0.731608	0.71 (0.67,0.74)
536	Alcohol	Total wine	X46537	alpha-hydroxyisovalerate	Amino Acid	Leucine, Isoleucine and Valine Metabolism	0.226064	4.52011e-09	0.752531	0.198661	2.78313e-07	0.713502	0.79 (0.76,0.82)
537	Alcohol	Total wine	X32401	trigonelline (N'-methylnicotinate)	Cofactors and Vitamins	Nicotinate and Nicotinamide Metabolism	0.213821	3.04925e-08	0.751212				0.72 (0.68,0.76)
538	Alcohol	Total wine	X34424	5-acetylamino-6-amino-3-methyluracil	Xenobiotics	Xanthine Metabolism	0.227995	3.31125e-09	0.750356				0.74 (0.71,0.78)
539	Alcohol	Total wine	X37202	androstenediol (3beta,17beta) disulfate (1)	Lipid	Androgenic Steroids	0.213871	3.02616e-08	0.749109				0.94 (0.93,0.95)
540	Alcohol	Total wine	X34404	1,3,7-trimethylurate	Xenobiotics	Xanthine Metabolism	0.236375	8.30121e-10	0.744582				0.66 (0.61,0.70)
541	Alcohol	Total wine	X46607	X - 11849			0.20148	1.86848e-07	0.73667	0.2081	7.16379e-08	0.696928	0.66 (0.62,0.70)
542	Alcohol	Total wine	X46488	X - 11847			0.203639	1.37147e-07	0.736277	0.211423	4.37483e-08	0.691652	0.58 (0.52,0.63)
543	Alcohol	Total wine	X15667	2-isopropylmalate	Xenobiotics	Food Component/Plant	0.203303	1.43948e-07	0.735672	0.216132	2.14483e-08	0.724658	0.42 (0.36,0.48)
544	Alcohol	Total wine	X61858	ribulonate/xylulonate/lyxonate*	Carbohydrate	Pentose Metabolism				0.21207	3.97034e-08	0.725513	0.42 (0.36,0.48)
545	Alcohol	Total wine	X31787	3-carboxy-4-methyl-5-propyl-2-furanpropanoate (CMPF)	Lipid	Fatty Acid, Dicarboxylate				0.210196	5.25388e-08	0.712076	0.86 (0.84,0.88)
546	Alcohol	Total wine	X62796	3-ethylcatechol sulfate (1)	Xenobiotics	Food Component/Plant				0.200827	2.05024e-07	0.698638	0.48 (0.42,0.54)
547	Alcohol	Red wine	X63152	ethyl alpha-glucopyranoside	Xenobiotics	Food Component/Plant	0.446021	1.75544e-33	0.831266	0.352675	1.0495e-20	0.777196	0.52 (0.47,0.58)
548	Alcohol	Red wine	X38276	2,3-dihydroxyisovalerate	Xenobiotics	Food Component/Plant	0.404905	2.37226e-27	0.791809	0.358245	2.33728e-21	0.772419	0.46 (0.40,0.52)
549	Alcohol	Red wine	X63264	pentose acid*	Partially Characterized Molecules	Partially Characterized Molecules	0.320798	3.24728e-17	0.785465	0.305282	1.16582e-15	0.763259	0.56 (0.50,0.61)
550	Alcohol	Red wine	X39603	ethyl glucuronide	Xenobiotics	Chemical	0.390779	1.96191e-25	0.78019	0.335414	9.15198e-19	0.758376	0.57 (0.52,0.62)
551	Alcohol	Red wine	X18335	quinate	Xenobiotics	Food Component/Plant	0.267125	3.25817e-12	0.771671	0.195818	4.13619e-07	0.729755	0.81 (0.79,0.84)
552	Alcohol	Red wine	X48448	3-hydroxypyridine sulfate	Xenobiotics	Chemical	0.261025	1.03745e-11	0.768606				0.72 (0.69,0.76)
553	Alcohol	Red wine	X49704	X - 23314			0.304778	1.30502e-15	0.765291	0.292918	1.74266e-14	0.749929	0.52 (0.46,0.58)
554	Alcohol	Red wine	X46487	X - 21442			0.304342	1.43851e-15	0.76358	0.23104	2.01533e-09	0.735992	0.87 (0.85,0.88)
555	Alcohol	Red wine	X46630	X - 12816			0.266965	3.36035e-12	0.758447				0.87 (0.85,0.89)
556	Alcohol	Red wine	X47654	X - 11858			0.248788	9.69213e-11	0.747362	0.229438	2.61903e-09	0.71728	0.52 (0.47,0.58)
557	Alcohol	Red wine	X18394	theophylline	Xenobiotics	Xanthine Metabolism	0.266401	3.74451e-12	0.7464	0.204913	1.14097e-07	0.737881	0.78 (0.74,0.81)
558	Alcohol	Red wine	X49532	X - 23655			0.266014	4.03272e-12	0.7464	0.208663	6.59356e-08	0.716852	0.64 (0.59,0.68)
559	Alcohol	Red wine	X32401	trigonelline (N'-methylnicotinate)	Cofactors and Vitamins	Nicotinate and Nicotinamide Metabolism	0.236079	8.7248e-10	0.744867				0.72 (0.68,0.76)
560	Alcohol	Red wine	X42989	N-methyltaurine	Amino Acid	Methionine, Cysteine, SAM and Taurine Metabolism	0.244322	2.12774e-10	0.744511				0.32 (0.25,0.39)
561	Alcohol	Red wine	X569	caffeine	Xenobiotics	Xanthine Metabolism	0.256999	2.19218e-11	0.744048				0.71 (0.67,0.75)
562	Alcohol	Red wine	X34401	5-acetylamino-6-formylamino-3-methyluracil	Xenobiotics	Xanthine Metabolism	0.215443	2.38319e-08	0.739557	0.19859	2.81135e-07	0.728436	0.71 (0.67,0.74)
563	Alcohol	Red wine	X34400	1,7-dimethylurate	Xenobiotics	Xanthine Metabolism	0.25215	5.30694e-11	0.738951				0.72 (0.68,0.76)
564	Alcohol	Red wine	X32391	1,3-dimethylurate	Xenobiotics	Xanthine Metabolism	0.240089	4.42012e-10	0.737275				0.73 (0.69,0.76)
565	Alcohol	Red wine	X46512	X - 21467			-0.238471	5.82499e-10	0.736634				0.74 (0.70,0.77)
566	Alcohol	Red wine	X62287	delta-CEHC	Cofactors and Vitamins	Tocopherol Metabolism	-0.222379	8.12394e-09	0.731786				0.48 (0.42,0.54)
567	Alcohol	Red wine	X62291	glucuronide of piperine metabolite C17H21NO3 (4)*	Xenobiotics	Food Component/Plant	0.2109	4.73012e-08	0.730111				0.52 (0.47,0.58)
568	Alcohol	Red wine	X34424	5-acetylamino-6-amino-3-methyluracil	Xenobiotics	Xanthine Metabolism	0.221454	9.39667e-09	0.729969				0.74 (0.71,0.78)
569	Alcohol	Red wine	X34389	1-methylxanthine	Xenobiotics	Xanthine Metabolism	0.240557	4.08027e-10	0.729897				0.73 (0.69,0.77)
570	Alcohol	Red wine	X52790	X - 24473			0.246766	1.3864e-10	0.729719	0.257419	2.02891e-11	0.730717	0.45 (0.39,0.51)
571	Alcohol	Red wine	X49515	X - 23639			0.214912	2.58404e-08	0.729541				0.79 (0.76,0.82)
572	Alcohol	Red wine	X42381	gamma-CEHC glucuronide*	Cofactors and Vitamins	Tocopherol Metabolism	-0.211303	4.45396e-08	0.728044				0.55 (0.50,0.61)
573	Alcohol	Red wine	X47773	X - 22509			0.203034	1.49605e-07	0.726903				0.52 (0.46,0.58)
574	Alcohol	Red wine	X18254	paraxanthine	Xenobiotics	Xanthine Metabolism	0.243177	2.59667e-10	0.725977				0.69 (0.65,0.73)
575	Alcohol	Red wine	X33140	X - 11795			0.204229	1.25971e-07	0.724979				0.56 (0.51,0.62)
576	Alcohol	Red wine	X44876	gamma-CEHC	Cofactors and Vitamins	Tocopherol Metabolism	-0.232147	1.67944e-09	0.721094				0.56 (0.51,0.61)
577	Alcohol	Red wine	X46607	X - 11849			0.201676	1.81702e-07	0.71924	0.217161	1.83166e-08	0.707763	0.66 (0.62,0.70)
578	Alcohol	Red wine	X47905	X - 12026			-0.204113	1.28097e-07	0.718919	-0.24287	2.73862e-10	0.737454	0.63 (0.58,0.67)
579	Alcohol	Red wine	X33935	piperine	Xenobiotics	Food Component/Plant	0.197915	3.08978e-07	0.717779	0.209206	6.08469e-08	0.71703	0.48 (0.43,0.54)
580	Alcohol	Red wine	X45404	N-acetylalliin	Xenobiotics	Food Component/Plant	0.202207	1.68434e-07	0.717315				0.29 (0.22,0.36)
581	Alcohol	Red wine	X47437	X - 12680			-0.205804	1.00249e-07	0.716389				0.31 (0.25,0.38)
582	Alcohol	Red wine	X34404	1,3,7-trimethylurate	Xenobiotics	Xanthine Metabolism	0.22003	1.17429e-08	0.712539				0.66 (0.61,0.70)
583	Alcohol	Red wine	X40473	hydantoin-5-propionate	Amino Acid	Histidine Metabolism	-0.212894	3.50775e-08	0.711113				0.59 (0.54,0.64)
584	Alcohol	Red wine	X62110	resveratrol disulfate (1)*	Xenobiotics	Food Component/Plant	0.207633	7.67298e-08	0.705019	0.236125	8.65797e-10	0.740234	0.59 (0.54,0.64)
585	Alcohol	Red wine	X15667	2-isopropylmalate	Xenobiotics	Food Component/Plant	0.205674	1.02168e-07	0.695502	0.203117	1.47836e-07	0.686841	0.42 (0.36,0.48)
586	Alcohol	White wine	X63152	ethyl alpha-glucopyranoside	Xenobiotics	Food Component/Plant	0.334419	1.17397e-18	0.734709	0.321474	2.76487e-17	0.721379	0.52 (0.47,0.58)
587	Alcohol	White wine	X63264	pentose acid*	Partially Characterized Molecules	Partially Characterized Molecules	0.238912	5.4042e-10	0.714143	0.29181	2.2064e-14	0.735636	0.56 (0.50,0.61)
588	Alcohol	White wine	X33140	X - 11795			0.247705	1.17458e-10	0.703949	0.24725	1.2728e-10	0.686128	0.56 (0.51,0.62)
589	Alcohol	White wine	X39603	ethyl glucuronide	Xenobiotics	Chemical	0.305541	1.10021e-15	0.700813	0.353298	8.88656e-21	0.704127	0.57 (0.52,0.62)
590	Alcohol	White wine	X38276	2,3-dihydroxyisovalerate	Xenobiotics	Food Component/Plant	0.300329	3.49891e-15	0.698674	0.358053	2.46255e-21	0.719347	0.46 (0.40,0.52)
591	Alcohol	White wine	X61702	2-hydroxyphytanate*	Lipid	Fatty Acid, Branched	0.212405	3.77537e-08	0.664956				0.60 (0.55,0.65)
592	Alcohol	White wine	X18394	theophylline	Xenobiotics	Xanthine Metabolism	0.205581	1.03556e-07	0.659574				0.78 (0.74,0.81)
593	Alcohol	White wine	X49704	X - 23314						0.227644	3.50473e-09	0.689656	0.52 (0.46,0.58)
594	Alcohol	Liquor	X63152	ethyl alpha-glucopyranoside	Xenobiotics	Food Component/Plant	0.336742	6.55334e-19	0.750642				0.52 (0.47,0.58)
595	Alcohol	Liquor	X61702	2-hydroxyphytanate*	Lipid	Fatty Acid, Branched	0.204305	1.24586e-07	0.723838				0.60 (0.55,0.65)
596	Alcohol	Liquor	X39603	ethyl glucuronide	Xenobiotics	Chemical	0.30031	3.5138e-15	0.71981				0.57 (0.52,0.62)
597	Alcohol	Liquor	X62796	3-ethylcatechol sulfate (1)	Xenobiotics	Food Component/Plant	0.202452	1.62636e-07	0.683704				0.48 (0.42,0.54)
598	Beverages	Total coffee	X18335	quinate	Xenobiotics	Food Component/Plant	0.768897	2.37809e-129	0.993299	0.73731	1.12941e-113	0.974408	0.81 (0.79,0.84)
599	Beverages	Total coffee	X46487	X - 21442			0.808695	4.34614e-153	0.98977	0.800813	5.80565e-148	0.989699	0.87 (0.85,0.88)
600	Beverages	Total coffee	X49532	X - 23655			0.562604	4.11129e-56	0.980182	0.522133	3.16593e-47	0.94593	0.64 (0.59,0.68)
601	Beverages	Total coffee	X48448	3-hydroxypyridine sulfate	Xenobiotics	Chemical	0.611578	1.19657e-68	0.976119	0.573772	8.70526e-59	0.935058	0.72 (0.69,0.76)
602	Beverages	Total coffee	X32401	trigonelline (N'-methylnicotinate)	Cofactors and Vitamins	Nicotinate and Nicotinamide Metabolism	0.573427	1.05683e-58	0.961541	0.544617	5.16802e-52	0.916774	0.72 (0.68,0.76)
603	Beverages	Total coffee	X21132	2,3-dihydroxypyridine	Xenobiotics	Food Component/Plant	0.49066	4.24047e-41	0.938801	0.46479	1.61103e-36	0.888758	0.48 (0.42,0.54)
604	Beverages	Total coffee	X46630	X - 12816			0.564468	1.49576e-56	0.938694	0.527029	3.07929e-48	0.888936	0.87 (0.85,0.89)
605	Beverages	Total coffee	X34389	1-methylxanthine	Xenobiotics	Xanthine Metabolism	0.526154	4.68257e-48	0.936413	0.470537	1.67194e-37	0.870046	0.73 (0.69,0.77)
606	Beverages	Total coffee	X34424	5-acetylamino-6-amino-3-methyluracil	Xenobiotics	Xanthine Metabolism	0.536929	2.45929e-50	0.935165	0.47777	9.08395e-39	0.863666	0.74 (0.71,0.78)
607	Beverages	Total coffee	X32391	1,3-dimethylurate	Xenobiotics	Xanthine Metabolism	0.537202	2.14755e-50	0.93513	0.493659	1.17662e-41	0.881202	0.73 (0.69,0.76)
608	Beverages	Total coffee	X49515	X - 23639			0.498788	1.27565e-42	0.933633	0.448773	7.11746e-34	0.870473	0.79 (0.76,0.82)
609	Beverages	Total coffee	X18394	theophylline	Xenobiotics	Xanthine Metabolism	0.526172	4.64309e-48	0.928286	0.485736	3.38417e-40	0.869226	0.78 (0.74,0.81)
610	Beverages	Total coffee	X34395	1-methylurate	Xenobiotics	Xanthine Metabolism	0.495821	4.63309e-42	0.92433	0.446753	1.5003e-33	0.868584	0.65 (0.60,0.69)
611	Beverages	Total coffee	X47977	X - 13844			0.461307	6.22836e-36	0.922726	0.446633	1.5676e-33	0.869939	0.69 (0.65,0.73)
612	Beverages	Total coffee	X18254	paraxanthine	Xenobiotics	Xanthine Metabolism	0.483755	7.73245e-40	0.917985	0.43734	4.53365e-32	0.847983	0.69 (0.65,0.73)
613	Beverages	Total coffee	X34400	1,7-dimethylurate	Xenobiotics	Xanthine Metabolism	0.499971	7.5994e-43	0.917914	0.448129	9.03194e-34	0.851689	0.72 (0.68,0.76)
614	Beverages	Total coffee	X62796	3-ethylcatechol sulfate (1)	Xenobiotics	Food Component/Plant	0.39201	1.46458e-25	0.898204	0.359412	1.82263e-21	0.827773	0.48 (0.42,0.54)
615	Beverages	Total coffee	X46165	3-methyl catechol sulfate (1)	Xenobiotics	Benzoate Metabolism	0.401657	7.29172e-27	0.895958	0.372816	4.29642e-23	0.835971	0.49 (0.43,0.55)
616	Beverages	Total coffee	X34404	1,3,7-trimethylurate	Xenobiotics	Xanthine Metabolism	0.37731	1.17495e-23	0.89275	0.343255	1.32601e-19	0.824137	0.66 (0.61,0.70)
617	Beverages	Total coffee	X34401	5-acetylamino-6-formylamino-3-methyluracil	Xenobiotics	Xanthine Metabolism	0.411527	3.05269e-28	0.892073	0.366263	2.74401e-22	0.821571	0.71 (0.67,0.74)
618	Beverages	Total coffee	X569	caffeine	Xenobiotics	Xanthine Metabolism	0.397203	2.94958e-26	0.88833	0.358348	2.4361e-21	0.825706	0.71 (0.67,0.75)
619	Beverages	Total coffee	X31536	N-(2-furoyl)glycine	Xenobiotics	Food Component/Plant	0.325989	9.89329e-18	0.873004	0.289672	3.62713e-14	0.813195	0.45 (0.39,0.51)
620	Beverages	Total coffee	X46490	X - 17185			0.319991	4.15398e-17	0.869119	0.308321	6.18345e-16	0.814692	0.43 (0.37,0.50)
621	Beverages	Total coffee	X36845	o-cresol sulfate	Xenobiotics	Benzoate Metabolism	0.291771	2.32769e-14	0.860957	0.289657	3.63889e-14	0.809239	0.44 (0.38,0.50)
622	Beverages	Total coffee	X47940	X - 12738			0.215401	2.45771e-08	0.854577	0.20209	1.74998e-07	0.798296	0.38 (0.32,0.45)
623	Beverages	Total coffee	X63227	3-hydroxy-2-methylpyridine sulfate	Xenobiotics	Chemical	0.236657	8.15432e-10	0.851868	0.213809	3.12965e-08	0.800827	0.43 (0.37,0.50)
624	Beverages	Total coffee	X22158	citramalate	Amino Acid	Glutamate Metabolism	0.254003	3.92558e-11	0.849123	0.21508	2.58082e-08	0.766681	0.40 (0.34,0.47)
625	Beverages	Total coffee	X63236	3-hydroxypyridine glucuronide	Xenobiotics	Chemical	0.216415	2.10532e-08	0.848161				0.45 (0.39,0.51)
626	Beverages	Total coffee	X63072	4-ethylcatechol sulfate	Xenobiotics	Benzoate Metabolism	0.246081	1.61474e-10	0.837896	0.212399	3.86972e-08	0.772669	0.55 (0.49,0.60)
627	Beverages	Total coffee	X52340	N-carbamoylalanine	Amino Acid	Alanine and Aspartate Metabolism	0.219466	1.3152e-08	0.829127	0.208407	7.006e-08	0.770851	0.46 (0.40,0.52)
628	Beverages	Total coffee	X33009	homostachydrine*	Xenobiotics	Food Component/Plant	0.200256	2.27053e-07	0.824815				0.58 (0.53,0.63)
629	Beverages	Total coffee	X34390	7-methylxanthine	Xenobiotics	Xanthine Metabolism	0.211156	4.66104e-08	0.824601				0.48 (0.42,0.54)
630	Beverages	Total coffee	X32445	3-methylxanthine	Xenobiotics	Xanthine Metabolism	0.226359	4.42926e-09	0.823353				0.55 (0.50,0.61)
631	Beverages	Decaffeinated	X46487	X - 21442			0.272972	1.08597e-12	0.695038	0.23437	1.19555e-09	0.646136	0.87 (0.85,0.88)
632	Beverages	Decaffeinated	X18335	quinate	Xenobiotics	Food Component/Plant	0.205425	1.08324e-07	0.691545				0.81 (0.79,0.84)
633	Beverages	Caffeinated	X46487	X - 21442			0.75195	1.20694e-120	0.97865	0.746084	8.56782e-118	0.96924	0.87 (0.85,0.88)
634	Beverages	Caffeinated	X18335	quinate	Xenobiotics	Food Component/Plant	0.708994	1.96261e-101	0.97562	0.706131	2.80979e-100	0.967743	0.81 (0.79,0.84)
635	Beverages	Caffeinated	X48448	3-hydroxypyridine sulfate	Xenobiotics	Chemical	0.591305	3.37448e-63	0.959795	0.566439	5.09488e-57	0.937874	0.72 (0.69,0.76)
636	Beverages	Caffeinated	X49532	X - 23655			0.567181	3.39081e-57	0.954413	0.52397	1.3262e-47	0.938017	0.64 (0.59,0.68)
637	Beverages	Caffeinated	X32391	1,3-dimethylurate	Xenobiotics	Xanthine Metabolism	0.593366	9.8113e-64	0.951561	0.556205	1.26234e-54	0.921764	0.73 (0.69,0.76)
638	Beverages	Caffeinated	X32401	trigonelline (N'-methylnicotinate)	Cofactors and Vitamins	Nicotinate and Nicotinamide Metabolism	0.565457	8.71939e-57	0.947676	0.537198	2.1525e-50	0.909289	0.72 (0.68,0.76)
639	Beverages	Caffeinated	X34389	1-methylxanthine	Xenobiotics	Xanthine Metabolism	0.564649	1.35484e-56	0.942223	0.518295	1.91507e-46	0.909966	0.73 (0.69,0.77)
640	Beverages	Caffeinated	X18394	theophylline	Xenobiotics	Xanthine Metabolism	0.559437	2.25937e-55	0.942044	0.533744	1.18377e-49	0.91157	0.78 (0.74,0.81)
641	Beverages	Caffeinated	X34424	5-acetylamino-6-amino-3-methyluracil	Xenobiotics	Xanthine Metabolism	0.564018	1.91044e-56	0.941866	0.517018	3.46976e-46	0.896635	0.74 (0.71,0.78)
642	Beverages	Caffeinated	X34395	1-methylurate	Xenobiotics	Xanthine Metabolism	0.548952	5.59667e-53	0.933169	0.502046	3.04965e-43	0.900984	0.65 (0.60,0.69)
643	Beverages	Caffeinated	X34400	1,7-dimethylurate	Xenobiotics	Xanthine Metabolism	0.537363	1.98249e-50	0.932278	0.503262	1.78059e-43	0.897526	0.72 (0.68,0.76)
644	Beverages	Caffeinated	X18254	paraxanthine	Xenobiotics	Xanthine Metabolism	0.522519	2.63737e-47	0.927502	0.486205	2.78148e-40	0.894711	0.69 (0.65,0.73)
645	Beverages	Caffeinated	X21132	2,3-dihydroxypyridine	Xenobiotics	Food Component/Plant	0.495629	5.03431e-42	0.921336	0.445797	2.13132e-33	0.885158	0.48 (0.42,0.54)
646	Beverages	Caffeinated	X46630	X - 12816			0.519754	9.68941e-47	0.913637	0.514685	1.02013e-45	0.881238	0.87 (0.85,0.89)
647	Beverages	Caffeinated	X49515	X - 23639			0.460449	8.66894e-36	0.913459	0.435234	9.57903e-32	0.858355	0.79 (0.76,0.82)
648	Beverages	Caffeinated	X34404	1,3,7-trimethylurate	Xenobiotics	Xanthine Metabolism	0.441975	8.57641e-33	0.90993	0.410936	3.70264e-28	0.865768	0.66 (0.61,0.70)
649	Beverages	Caffeinated	X34401	5-acetylamino-6-formylamino-3-methyluracil	Xenobiotics	Xanthine Metabolism	0.460868	7.37765e-36	0.904156	0.414924	9.99416e-29	0.850977	0.71 (0.67,0.74)
650	Beverages	Caffeinated	X569	caffeine	Xenobiotics	Xanthine Metabolism	0.449079	6.35524e-34	0.902017	0.419928	1.88362e-29	0.867622	0.71 (0.67,0.75)
651	Beverages	Caffeinated	X47977	X - 13844			0.46065	8.02447e-36	0.901768	0.430289	5.43554e-31	0.857392	0.69 (0.65,0.73)
652	Beverages	Caffeinated	X62796	3-ethylcatechol sulfate (1)	Xenobiotics	Food Component/Plant	0.383244	2.05572e-24	0.891681	0.35963	1.71766e-21	0.822462	0.48 (0.42,0.54)
653	Beverages	Caffeinated	X46165	3-methyl catechol sulfate (1)	Xenobiotics	Benzoate Metabolism	0.380663	4.40691e-24	0.891004	0.375253	2.13186e-23	0.843349	0.49 (0.43,0.55)
654	Beverages	Caffeinated	X36845	o-cresol sulfate	Xenobiotics	Benzoate Metabolism	0.294647	1.25996e-14	0.854398	0.283402	1.3351e-13	0.798189	0.44 (0.38,0.50)
655	Beverages	Caffeinated	X31536	N-(2-furoyl)glycine	Xenobiotics	Food Component/Plant	0.333032	1.76087e-18	0.849872	0.295751	9.93602e-15	0.828593	0.45 (0.39,0.51)
656	Beverages	Caffeinated	X46490	X - 17185			0.293603	1.57588e-14	0.848945	0.30861	5.79164e-16	0.808276	0.43 (0.37,0.50)
657	Beverages	Caffeinated	X47940	X - 12738			0.229149	2.82246e-09	0.848161	0.222775	7.8342e-09	0.799223	0.38 (0.32,0.45)
658	Beverages	Caffeinated	X63227	3-hydroxy-2-methylpyridine sulfate	Xenobiotics	Chemical	0.26332	6.98455e-12	0.84146	0.237026	7.66236e-10	0.797476	0.43 (0.37,0.50)
659	Beverages	Caffeinated	X63236	3-hydroxypyridine glucuronide	Xenobiotics	Chemical	0.24058	4.18985e-10	0.837005	0.209155	6.27378e-08	0.801148	0.45 (0.39,0.51)
660	Beverages	Caffeinated	X63072	4-ethylcatechol sulfate	Xenobiotics	Benzoate Metabolism	0.263404	6.87449e-12	0.836292	0.231096	2.05382e-09	0.787603	0.55 (0.49,0.60)
661	Beverages	Caffeinated	X22158	citramalate	Amino Acid	Glutamate Metabolism	0.24742	1.27571e-10	0.836007	0.209215	6.21899e-08	0.78076	0.40 (0.34,0.47)
662	Beverages	Caffeinated	X32445	3-methylxanthine	Xenobiotics	Xanthine Metabolism	0.252927	4.77022e-11	0.834581	0.239123	5.3729e-10	0.771956	0.55 (0.50,0.61)
663	Beverages	Caffeinated	X34390	7-methylxanthine	Xenobiotics	Xanthine Metabolism	0.219303	1.34878e-08	0.832514	0.206059	9.8784e-08	0.770673	0.48 (0.42,0.54)
664	Beverages	Caffeinated	X43265	benzoylcarnitine*	Xenobiotics	Chemical	0.212938	3.56877e-08	0.827666				0.57 (0.51,0.62)
665	Beverages	Caffeinated	X18392	theobromine	Xenobiotics	Xanthine Metabolism	0.20471	1.20132e-07	0.823817	0.203004	1.53562e-07	0.764899	0.56 (0.51,0.62)
666	Beverages	Caffeinated	X52340	N-carbamoylalanine	Amino Acid	Alanine and Aspartate Metabolism				0.208993	6.42614e-08	0.783469	0.46 (0.40,0.52)
667	Beverages	Total tea	X22206	theanine	Xenobiotics	Food Component/Plant	0.40114	8.58429e-27	0.864949	0.391867	1.53e-25	0.833119	0.60 (0.55,0.65)
668	Beverages	Total tea	X48763	3-methoxycatechol sulfate (1)	Xenobiotics	Benzoate Metabolism	0.199597	2.49183e-07	0.732998	0.218794	1.45956e-08	0.716674	0.42 (0.36,0.49)
669	Beverages	Total tea	X48025	X - 17685			0.200091	2.32402e-07	0.732713	0.238756	5.719e-10	0.736349	0.50 (0.44,0.55)
670	Beverages	Total tea	X48762	1,2,3-benzenetriol sulfate (2)	Xenobiotics	Chemical				0.208182	7.24176e-08	0.741018	0.40 (0.34,0.47)
671	Beverages	Green tea	X22206	theanine	Xenobiotics	Food Component/Plant	0.252468	5.18296e-11	0.71703	0.283033	1.43998e-13	0.694433	0.60 (0.55,0.65)
672	Beverages	Black tea	X22206	theanine	Xenobiotics	Food Component/Plant	0.344252	1.02506e-19	0.75777	0.353673	8.59931e-21	0.774879	0.60 (0.55,0.65)
673	Beverages	Black tea	X48025	X - 17685			0.228994	2.89456e-09	0.68873	0.202474	1.65659e-07	0.676647	0.50 (0.44,0.55)
674	Beverages	Black tea	X48763	3-methoxycatechol sulfate (1)	Xenobiotics	Benzoate Metabolism	0.202393	1.67589e-07	0.682563				0.42 (0.36,0.49)
675	Beverages	Herbal tea	X46690	X - 18901			0.221609	9.41126e-09	0.741018	0.199294	2.60011e-07	0.648881	0.68 (0.63,0.72)
676	Beverages	Herbal tea	X47917	X - 12306			0.203186	1.49618e-07	0.70591				0.47 (0.41,0.53)
677	Beverages	Diet beverages	X48569	acesulfame	Xenobiotics	Food Component/Plant	0.421384	1.15293e-29	0.822213	0.288175	4.96611e-14	0.756166	0.49 (0.43,0.55)

## Sheet: Table S2
Table A2. Food-metabolite associations identified using the FFQ in the CPS-3 Diet Assessment Sub-study.
	Food group	Food	BIOCHEMICAL	SUPER_PATHWAY	SUB_PATHWAY	R	pval	AUC
1	Fruits	Apples or pears	4-allylphenol sulfate	Xenobiotics	Food Component/Plant	0.202602	1.62655e-07	0.793805
3	Fruits	Avocado	X - 11847			0.265757	4.39714e-12	0.817971
4	Fruits	Avocado	X - 11849			0.231781	1.83528e-09	0.816153
6	Fruits	Avocado	X - 17354			0.203037	1.52845e-07	0.813587
7	Fruits	Avocado	X - 11858			0.243562	2.50599e-10	0.81986
8	Fruits	Avocado	X - 12306			0.202543	1.64038e-07	0.80767
10	Fruits	Avocado	X - 11315			0.215478	2.4293e-08	0.818791
11	Fruits	Avocado	X - 24475			0.206537	9.2142e-08	0.824494
12	Fruits	Avocado	beta-cryptoxanthin	Cofactors and Vitamins	Vitamin A Metabolism	0.214218	2.9416e-08	0.800649
13	Fruits	Avocado	delta-CEHC	Cofactors and Vitamins	Tocopherol Metabolism	-0.203564	1.41704e-07	0.813409
14	Fruits	Avocado	X - 25419			0.219003	1.41309e-08	0.808704
16	Fruits	Berries	X - 24475			0.207662	7.81613e-08	0.827238
17	Fruits	Blueberries	4-allylphenol sulfate	Xenobiotics	Food Component/Plant	0.219853	1.23827e-08	0.822248
18	Fruits	Cantaloupe	X - 25271			0.29802	6.07906e-15	0.764186
19	Fruits	Grapefruit	stachydrine	Xenobiotics	Food Component/Plant	0.255731	2.86492e-11	0.728258
20	Fruits	Grapefruit	3-hydroxystachydrine*	Xenobiotics	Food Component/Plant	0.219355	1.33813e-08	0.700314
21	Fruits	Orange juice	stachydrine	Xenobiotics	Food Component/Plant	0.354739	6.46207e-21	0.883946
22	Fruits	Orange juice	N-methylproline	Amino Acid	Urea cycle; Arginine and Proline Metabolism	0.300659	3.41424e-15	0.857
23	Fruits	Orange juice	3-hydroxystachydrine*	Xenobiotics	Food Component/Plant	0.354235	7.39651e-21	0.873147
24	Fruits	Orange juice	N-methylhydroxyproline	Amino Acid	Urea cycle; Arginine and Proline Metabolism	0.288845	4.31574e-14	0.84203
25	Fruits	Oranges	stachydrine	Xenobiotics	Food Component/Plant	0.297201	7.26317e-15	0.80489
27	Fruits	Oranges	beta-cryptoxanthin	Cofactors and Vitamins	Vitamin A Metabolism	0.30117	3.05187e-15	0.812447
28	Fruits	Oranges	3-hydroxystachydrine*	Xenobiotics	Food Component/Plant	0.305656	1.1269e-15	0.808419
29	Fruits	Oranges	X - 25271			0.226683	4.20482e-09	0.780582
30	Fruits	Total citrus fruits and juices	oxalate (ethanedioate)	Cofactors and Vitamins	Ascorbate and Aldarate Metabolism	0.2031	1.51461e-07	0.820716
31	Fruits	Total citrus fruits and juices	threonate	Cofactors and Vitamins	Ascorbate and Aldarate Metabolism	0.208443	6.9684e-08	0.823638
32	Fruits	Total citrus fruits and juices	stachydrine	Xenobiotics	Food Component/Plant	0.503961	1.30542e-43	0.929177
33	Fruits	Total citrus fruits and juices	chiro-inositol	Lipid	Inositol Metabolism	0.255888	2.7836e-11	0.84866
34	Fruits	Total citrus fruits and juices	N-methylproline	Amino Acid	Urea cycle; Arginine and Proline Metabolism	0.378637	7.98122e-24	0.881309
35	Fruits	Total citrus fruits and juices	betonicine	Xenobiotics	Food Component/Plant	-0.20213	1.74016e-07	0.841745
36	Fruits	Total citrus fruits and juices	methyl glucopyranoside (alpha + beta)	Xenobiotics	Food Component/Plant	0.205428	1.08269e-07	0.821928
37	Fruits	Total citrus fruits and juices	N1-methylinosine	Nucleotide	Purine Metabolism, (Hypo)Xanthine/Inosine containing	-0.204778	1.18965e-07	0.836113
38	Fruits	Total citrus fruits and juices	X - 23314			0.225869	4.79078e-09	0.822355
39	Fruits	Total citrus fruits and juices	beta-cryptoxanthin	Cofactors and Vitamins	Vitamin A Metabolism	0.331626	2.49385e-18	0.854149
40	Fruits	Total citrus fruits and juices	3-hydroxystachydrine*	Xenobiotics	Food Component/Plant	0.50385	1.37121e-43	0.935379
41	Fruits	Total citrus fruits and juices	N-methylhydroxyproline	Amino Acid	Urea cycle; Arginine and Proline Metabolism	0.320658	3.54718e-17	0.869725
42	Fruits	Watermelon	X - 25271			0.366385	2.65189e-22	0.826347
43	Vegetables	Allium vegetables	ergothioneine	Xenobiotics	Food Component/Plant	0.220168	1.17913e-08	0.795267
44	Vegetables	Allium vegetables	N-methyltaurine	Amino Acid	Methionine, Cysteine, SAM and Taurine Metabolism	0.267612	3.08152e-12	0.812625
45	Vegetables	Allium vegetables	N-acetylalliin	Xenobiotics	Food Component/Plant	0.220091	1.1933e-08	0.790526
46	Vegetables	Asparagus	ergothioneine	Xenobiotics	Food Component/Plant	0.233831	1.30782e-09	0.767073
47	Vegetables	Asparagus	X - 11847			0.219399	1.32899e-08	0.754741
48	Vegetables	Asparagus	X - 11849			0.202607	1.62547e-07	0.746756
49	Vegetables	Beans	pipecolate	Amino Acid	Lysine Metabolism	0.210604	5.06117e-08	0.889827
50	Vegetables	Beans	S-methylcysteine	Amino Acid	Methionine, Cysteine, SAM and Taurine Metabolism	0.212431	3.85171e-08	0.897027
51	Vegetables	Cruciferous vegetables	ergothioneine	Xenobiotics	Food Component/Plant	0.230637	2.21424e-09	0.815334
52	Vegetables	Cruciferous vegetables	S-methylcysteine	Amino Acid	Methionine, Cysteine, SAM and Taurine Metabolism	0.257814	1.95343e-11	0.849658
53	Vegetables	Cruciferous vegetables	X - 13866			0.256035	2.70947e-11	0.833155
55	Vegetables	Cruciferous vegetables	X - 24475			0.21721	1.86354e-08	0.812411
56	Vegetables	Cruciferous vegetables	carotene diol (1)	Cofactors and Vitamins	Vitamin A Metabolism	0.223945	6.51057e-09	0.827773
57	Vegetables	Cruciferous vegetables	carotene diol (2)	Cofactors and Vitamins	Vitamin A Metabolism	0.231973	1.77816e-09	0.83369
58	Vegetables	Cruciferous vegetables	delta-CEHC	Cofactors and Vitamins	Tocopherol Metabolism	-0.206699	8.99941e-08	0.829021
60	Vegetables	Garlic	ergothioneine	Xenobiotics	Food Component/Plant	0.212699	3.69951e-08	0.800934
61	Vegetables	Garlic	alliin	Xenobiotics	Food Component/Plant	0.279228	3.12251e-13	0.798118
62	Vegetables	Garlic	N-methyltaurine	Amino Acid	Methionine, Cysteine, SAM and Taurine Metabolism	0.249647	8.59528e-11	0.805639
63	Vegetables	Garlic	S-allylcysteine	Xenobiotics	Food Component/Plant	0.224901	5.59246e-09	0.790348
64	Vegetables	Garlic	N-acetylalliin	Xenobiotics	Food Component/Plant	0.290475	3.06269e-14	0.810165
65	Vegetables	Garlic	X - 07765			-0.224531	5.93123e-09	0.783433
66	Vegetables	Garlic	X - 18901			0.214028	3.02747e-08	0.805567
67	Vegetables	Garlic	X - 12753			0.201426	1.92364e-07	0.762867
68	Vegetables	Garlic	delta-CEHC	Cofactors and Vitamins	Tocopherol Metabolism	-0.227859	3.47908e-09	0.814692
69	Vegetables	Garlic	3,5-dichloro-2,6-dihydroxybenzoic acid	Xenobiotics	Chemical	-0.208278	7.13974e-08	0.795944
70	Vegetables	Garlic powder	S-allylcysteine	Xenobiotics	Food Component/Plant	0.219814	1.24597e-08	0.742764
72	Vegetables	Leafy greens	docosahexaenoate (DHA; 22:6n3)	Lipid	Long Chain Polyunsaturated Fatty Acid (n3 and n6)	0.200367	2.23501e-07	0.812732
73	Vegetables	Leafy greens	carotene diol (1)	Cofactors and Vitamins	Vitamin A Metabolism	0.23277	1.55915e-09	0.838145
74	Vegetables	Leafy greens	carotene diol (2)	Cofactors and Vitamins	Vitamin A Metabolism	0.216694	2.01721e-08	0.829733
76	Vegetables	Leafy greens	X - 25271			0.212758	3.66678e-08	0.81095
77	Vegetables	Iceberg or head lettuce	pentose acid*	Partially Characterized Molecules	Partially Characterized Molecules	-0.234915	1.09172e-09	0.707799
78	Vegetables	Soy milk	4-ethylphenyl sulfate	Xenobiotics	Benzoate Metabolism	0.281197	2.09529e-13	0.645459
79	Vegetables	Soy milk	4-acetylphenyl sulfate	Xenobiotics	Benzoate Metabolism	0.205246	1.11168e-07	0.598624
80	Vegetables	Soy milk	X - 16649			0.293334	1.66877e-14	0.622683
81	Vegetables	Soy milk	X - 24637			0.264951	5.1268e-12	0.634089
82	Vegetables	Soy milk	genistein sulfate*	Xenobiotics	Food Component/Plant	0.216465	2.08912e-08	0.616161
83	Vegetables	Onion	ergothioneine	Xenobiotics	Food Component/Plant	0.211602	4.36059e-08	0.79491
84	Vegetables	Onion	N-methyltaurine	Amino Acid	Methionine, Cysteine, SAM and Taurine Metabolism	0.264831	5.24512e-12	0.816581
85	Vegetables	Onion	N-acetylalliin	Xenobiotics	Food Component/Plant	0.205533	1.06631e-07	0.794839
86	Vegetables	Peppers	X - 23780			0.290281	3.19013e-14	0.811734
87	Vegetables	Soy products	hydroxyproline	Amino Acid	Urea cycle; Arginine and Proline Metabolism	-0.204832	1.18039e-07	0.74836
88	Vegetables	Soy products	4-ethylphenyl sulfate	Xenobiotics	Benzoate Metabolism	0.299049	4.85815e-15	0.753315
90	Vegetables	Soy products	X - 11381			-0.268607	2.54353e-12	0.751212
91	Vegetables	Soy products	X - 11847			0.220443	1.12961e-08	0.725157
92	Vegetables	Soy products	X - 11849			0.219878	1.23363e-08	0.724337
94	Vegetables	Soy products	X - 11858			0.212403	3.86779e-08	0.725513
95	Vegetables	Soy products	X - 22509			0.220203	1.17271e-08	0.731822
96	Vegetables	Soy products	X - 16649			0.333926	1.40964e-18	0.765612
99	Vegetables	Soy products	X - 24637			0.330052	3.67507e-18	0.766538
100	Vegetables	Soy products	genistein sulfate*	Xenobiotics	Food Component/Plant	0.282669	1.55142e-13	0.739093
101	Vegetables	Soy protein powder	X - 16649			0.206765	8.91317e-08	0.629634
102	Vegetables	Fermented soy products	X - 11381			-0.208488	6.92274e-08	0.661926
103	Vegetables	Tomatoes	4-hydroxychlorothalonil	Xenobiotics	Chemical	0.208768	6.64309e-08	0.820502
104	Grains	Corn products	X - 16935			0.210061	5.48666e-08	0.830375
105	Grains	Corn products	gamma-tocopherol/beta-tocopherol	Cofactors and Vitamins	Tocopherol Metabolism	0.201731	1.84176e-07	0.829306
106	Grains	Corn products	X - 24545			0.229762	2.55449e-09	0.830803
108	Grains	Refined grains	gamma-tocopherol/beta-tocopherol	Cofactors and Vitamins	Tocopherol Metabolism	0.240673	4.1236e-10	0.844347
109	Grains	Refined grains	X - 24475			-0.204223	1.28885e-07	0.841104
110	Grains	Whole grain bread	2-aminophenol sulfate	Xenobiotics	Chemical	0.222811	7.78969e-09	0.802716
111	Grains	Whole grain cereals	2-aminophenol sulfate	Xenobiotics	Chemical	0.297465	6.8593e-15	0.793734
112	Grains	Whole grain cereals	X - 21752			0.415895	7.24366e-29	0.868513
113	Grains	Whole grain cereals	4-methoxyphenol sulfate	Amino Acid	Tyrosine Metabolism	0.21289	3.5948e-08	0.760408
114	Grains	Whole grain cereals	2-acetamidophenol sulfate	Xenobiotics	Drug - Analgesics, Anesthetics	0.25398	3.94193e-11	0.779548
115	Grains	Whole grain cereals	2,6-dihydroxybenzoic acid	Xenobiotics	Drug - Topical Agents	0.271332	1.49792e-12	0.800364
116	Grains	Whole grains	2-aminophenol sulfate	Xenobiotics	Chemical	0.24125	3.73498e-10	0.872113
117	Grains	Whole grains	X - 21752			0.306889	8.54346e-16	0.892287
118	Grains	Whole grains	4-methoxyphenol sulfate	Amino Acid	Tyrosine Metabolism	0.206042	9.90266e-08	0.872184
119	Grains	Whole grains	2,6-dihydroxybenzoic acid	Xenobiotics	Drug - Topical Agents	0.234231	1.22372e-09	0.87639
120	Proteins	Dark meat fish	3-methylhistidine	Amino Acid	Histidine Metabolism	0.213257	3.40136e-08	0.738452
121	Proteins	Dark meat fish	pimelate (C7-DC)	Lipid	Fatty Acid, Dicarboxylate	0.223623	6.85091e-09	0.724159
122	Proteins	Dark meat fish	3-carboxy-4-methyl-5-propyl-2-furanpropanoate (CMPF)	Lipid	Fatty Acid, Dicarboxylate	0.432058	2.9301e-31	0.839642
123	Proteins	Dark meat fish	N-acetyl-3-methylhistidine*	Amino Acid	Histidine Metabolism	0.202309	1.69624e-07	0.729862
124	Proteins	Dark meat fish	docosahexaenoate (DHA; 22:6n3)	Lipid	Long Chain Polyunsaturated Fatty Acid (n3 and n6)	0.313595	1.85205e-16	0.781722
125	Proteins	Dark meat fish	X - 13835			0.212057	4.07347e-08	0.743192
126	Proteins	Dark meat fish	1-palmitoyl-2-docosahexaenoyl-GPC (16:0/22:6)	Lipid	Phosphatidylcholine (PC)	0.347339	4.59298e-20	0.831337
127	Proteins	Dark meat fish	1-stearoyl-2-docosahexaenoyl-GPC (18:0/22:6)	Lipid	Phosphatidylcholine (PC)	0.321002	3.2691e-17	0.809524
128	Proteins	Dark meat fish	1-stearoyl-2-oleoyl-GPG (18:0/18:1)	Lipid	Phosphatidylglycerol (PG)	0.26462	5.4601e-12	0.75556
129	Proteins	Dark meat fish	1-oleoyl-2-docosahexaenoyl-GPC (18:1/22:6)*	Lipid	Phosphatidylcholine (PC)	0.260126	1.27222e-11	0.792985
130	Proteins	Dark meat fish	docosahexaenoylcarnitine (C22:6)*	Lipid	Fatty Acid Metabolism (Acyl Carnitine, Polyunsaturated)	0.330672	3.15544e-18	0.814336
131	Proteins	Dark meat fish	carotene diol (1)	Cofactors and Vitamins	Vitamin A Metabolism	0.204358	1.26395e-07	0.71867
133	Proteins	Dark meat fish	hydroxy-CMPF*	Lipid	Fatty Acid, Dicarboxylate	0.438472	3.02613e-32	0.854683
134	Proteins	Dark meat fish	X - 25417			0.281033	2.16633e-13	0.753564
135	Proteins	Dark meat fish	X - 25419			0.316635	9.14294e-17	0.79049
136	Proteins	Dark meat fish	X - 25810			0.248483	1.0571e-10	0.76579
137	Proteins	Eggs	1-(1-enyl-stearoyl)-2-arachidonoyl-GPE (P-18:0/20:4)*	Lipid	Plasmalogen	0.252062	5.57658e-11	0.791774
138	Proteins	Eggs	1-(1-enyl-palmitoyl)-2-arachidonoyl-GPE (P-16:0/20:4)*	Lipid	Plasmalogen	0.207125	8.4562e-08	0.781615
139	Proteins	Other nuts	tryptophan betaine	Amino Acid	Tryptophan Metabolism	0.249339	9.07895e-11	0.854256
140	Proteins	Other nuts	X - 18901			0.20472	1.19958e-07	0.851226
141	Proteins	Other nuts	X - 11315			0.294643	1.26094e-14	0.888723
142	Proteins	Other nuts	X - 24475			0.302636	2.20766e-15	0.871293
143	Proteins	Other nuts	X - 25524			0.226923	4.04547e-09	0.851511
144	Proteins	Peanuts	4-vinylphenol sulfate	Xenobiotics	Benzoate Metabolism	0.392468	1.273e-25	0.870295
145	Proteins	Peanuts	tryptophan betaine	Amino Acid	Tryptophan Metabolism	0.394135	7.62836e-26	0.855895
147	Proteins	Peanuts	behenoyl sphingomyelin (d18:1/22:0)*	Lipid	Sphingomyelins	0.205277	1.10671e-07	0.796051
148	Proteins	Peanuts	X - 23644			0.329491	4.21723e-18	0.844026
149	Proteins	Peanuts	1-lignoceroyl-GPC (24:0)	Lipid	Lysophospholipid	0.238603	5.86865e-10	0.812304
150	Proteins	Peanuts	lignoceroyl sphingomyelin (d18:1/24:0)	Lipid	Sphingomyelins	0.215914	2.27285e-08	0.801575
152	Proteins	Peanuts	sphingomyelin (d18:2/23:1)*	Lipid	Sphingomyelins	-0.202117	1.74323e-07	0.787853
153	Proteins	Peanuts	arachidoylcarnitine (C20)*	Lipid	Fatty Acid Metabolism (Acyl Carnitine, Long Chain Saturated)	0.223551	6.9295e-09	0.80489
154	Proteins	Peanuts	behenoylcarnitine (C22)*	Lipid	Fatty Acid Metabolism (Acyl Carnitine, Long Chain Saturated)	0.33156	2.53515e-18	0.84702
155	Proteins	Peanuts	lignoceroylcarnitine (C24)*	Lipid	Fatty Acid Metabolism (Acyl Carnitine, Long Chain Saturated)	0.317865	6.8553e-17	0.8431
156	Proteins	Peanuts	methyl vanillate sulfate	Xenobiotics	Food Component/Plant	0.300818	3.29721e-15	0.838858
157	Proteins	Poultry	beta-hydroxyisovalerate	Amino Acid	Leucine, Isoleucine and Valine Metabolism	0.204533	1.2324e-07	0.774487
159	Proteins	Poultry	3-methylhistidine	Amino Acid	Histidine Metabolism	0.539853	5.72649e-51	0.848731
160	Proteins	Poultry	creatine	Amino Acid	Creatine Metabolism	0.306494	9.33789e-16	0.795053
161	Proteins	Poultry	1-methylhistidine	Amino Acid	Histidine Metabolism	0.30806	6.55933e-16	0.793378
162	Proteins	Poultry	3-carboxy-4-methyl-5-propyl-2-furanpropanoate (CMPF)	Lipid	Fatty Acid, Dicarboxylate	0.278053	3.95534e-13	0.783861
163	Proteins	Poultry	hydroxyproline	Amino Acid	Urea cycle; Arginine and Proline Metabolism	0.265913	4.26787e-12	0.778087
164	Proteins	Poultry	propionylcarnitine (C3)	Lipid	Fatty Acid Metabolism (also BCAA Metabolism)	0.230098	2.41839e-09	0.77381
165	Proteins	Poultry	isovalerylcarnitine (C5)	Amino Acid	Leucine, Isoleucine and Valine Metabolism	0.233542	1.37189e-09	0.770744
166	Proteins	Poultry	tiglyl carnitine (C5)	Amino Acid	Leucine, Isoleucine and Valine Metabolism	0.237319	7.2936e-10	0.774808
167	Proteins	Poultry	ectoine	Xenobiotics	Chemical	0.27554	6.53587e-13	0.807742
169	Proteins	Poultry	1-(1-enyl-palmitoyl)-GPE (P-16:0)*	Lipid	Lysoplasmalogen	0.32212	2.50554e-17	0.809096
170	Proteins	Poultry	4-hydroxyglutamate	Amino Acid	Glutamate Metabolism	0.204271	1.27999e-07	0.773988
171	Proteins	Poultry	2-aminobutyrate	Amino Acid	Glutathione Metabolism	0.214869	2.66512e-08	0.79573
172	Proteins	Poultry	N-acetyl-3-methylhistidine*	Amino Acid	Histidine Metabolism	0.413252	1.73401e-28	0.82845
173	Proteins	Poultry	gamma-glutamylvaline	Peptide	Gamma-glutamyl Amino Acid	0.224537	5.92562e-09	0.772883
174	Proteins	Poultry	pyroglutamine*	Amino Acid	Glutamate Metabolism	-0.251614	6.04388e-11	0.801754
175	Proteins	Poultry	X - 11381			0.347882	3.98402e-20	0.773417
176	Proteins	Poultry	X - 11299			0.263534	6.70759e-12	0.788067
177	Proteins	Poultry	X - 12798			0.240117	4.53518e-10	0.765255
178	Proteins	Poultry	X - 13835			0.557185	7.50564e-55	0.847876
179	Proteins	Poultry	X - 11483			0.267468	3.16782e-12	0.795017
180	Proteins	Poultry	X - 16649			-0.225232	5.30489e-09	0.778835
181	Proteins	Poultry	phenylacetylcarnitine	Peptide	Acetylated Peptides	0.201987	1.77579e-07	0.767216
182	Proteins	Poultry	X - 23587			0.218004	1.64907e-08	0.771671
183	Proteins	Poultry	alpha-ketobutyrate	Amino Acid	Methionine, Cysteine, SAM and Taurine Metabolism	0.219069	1.39865e-08	0.788423
184	Proteins	Poultry	2-hydroxybutyrate/2-hydroxyisobutyrate	Amino Acid	Glutathione Metabolism	0.207651	7.82902e-08	0.794732
185	Proteins	Poultry	1-(1-enyl-palmitoyl)-GPC (P-16:0)*	Lipid	Lysoplasmalogen	0.20964	5.83954e-08	0.781009
186	Proteins	Poultry	1-(1-enyl-stearoyl)-2-arachidonoyl-GPE (P-18:0/20:4)*	Lipid	Plasmalogen	0.451123	2.97229e-34	0.851155
187	Proteins	Poultry	1-(1-enyl-stearoyl)-2-oleoyl-GPE (P-18:0/18:1)	Lipid	Plasmalogen	0.227645	3.6009e-09	0.783219
188	Proteins	Poultry	1-stearoyl-2-oleoyl-GPG (18:0/18:1)	Lipid	Phosphatidylglycerol (PG)	0.221049	1.02752e-08	0.791275
189	Proteins	Poultry	1-(1-enyl-palmitoyl)-2-arachidonoyl-GPE (P-16:0/20:4)*	Lipid	Plasmalogen	0.468873	3.2365e-37	0.872897
190	Proteins	Poultry	1-(1-enyl-palmitoyl)-2-linoleoyl-GPE (P-16:0/18:2)*	Lipid	Plasmalogen	0.318274	6.22716e-17	0.816652
192	Proteins	Poultry	1-(1-enyl-palmitoyl)-2-arachidonoyl-GPC (P-16:0/20:4)*	Lipid	Plasmalogen	0.354352	7.16814e-21	0.836078
193	Proteins	Poultry	X - 24637			-0.282696	1.54303e-13	0.781972
194	Proteins	Poultry	genistein sulfate*	Xenobiotics	Food Component/Plant	-0.214803	2.69192e-08	0.773311
195	Proteins	Poultry	hydroxy-CMPF*	Lipid	Fatty Acid, Dicarboxylate	0.277348	4.55674e-13	0.785287
196	Proteins	Poultry	1-methyl-5-imidazoleacetate	Amino Acid	Histidine Metabolism	0.511511	4.36524e-45	0.838252
197	Proteins	Poultry	3,5-dichloro-2,6-dihydroxybenzoic acid	Xenobiotics	Chemical	0.221608	9.41363e-09	0.776946
198	Proteins	Poultry	3-bromo-5-chloro-2,6-dihydroxybenzoic acid*	Xenobiotics	Chemical	0.216606	2.04459e-08	0.774879
199	Proteins	Processed meat	3-methylhistidine	Amino Acid	Histidine Metabolism	0.314641	1.45411e-16	0.817543
201	Proteins	Processed meat	1-methylhistidine	Amino Acid	Histidine Metabolism	0.233549	1.37031e-09	0.808455
202	Proteins	Processed meat	hydroxyproline	Amino Acid	Urea cycle; Arginine and Proline Metabolism	0.201448	1.91757e-07	0.802609
204	Proteins	Processed meat	4-ethylphenyl sulfate	Xenobiotics	Benzoate Metabolism	-0.230033	2.44419e-09	0.814835
205	Proteins	Processed meat	1-(1-enyl-palmitoyl)-GPE (P-16:0)*	Lipid	Lysoplasmalogen	0.208906	6.50852e-08	0.814906
206	Proteins	Processed meat	S-methylcysteine	Amino Acid	Methionine, Cysteine, SAM and Taurine Metabolism	-0.2009	2.07278e-07	0.81013
207	Proteins	Processed meat	4-hydroxyglutamate	Amino Acid	Glutamate Metabolism	0.206915	8.71939e-08	0.801504
208	Proteins	Processed meat	N-delta-acetylornithine	Amino Acid	Urea cycle; Arginine and Proline Metabolism	-0.229819	2.53072e-09	0.816332
209	Proteins	Processed meat	N-acetyl-3-methylhistidine*	Amino Acid	Histidine Metabolism	0.257359	2.12466e-11	0.811199
210	Proteins	Processed meat	X - 11381			0.270983	1.60359e-12	0.807849
211	Proteins	Processed meat	X - 11299			0.221798	9.13708e-09	0.809916
212	Proteins	Processed meat	X - 13835			0.341964	1.84782e-19	0.82649
213	Proteins	Processed meat	X - 21821			-0.218464	1.53618e-08	0.814549
214	Proteins	Processed meat	X - 11483			0.239471	5.06354e-10	0.812482
215	Proteins	Processed meat	X - 12283			-0.210744	4.95621e-08	0.813658
216	Proteins	Processed meat	X - 16649			-0.272677	1.15088e-12	0.819147
217	Proteins	Processed meat	X - 17351			-0.214534	2.80394e-08	0.81095
219	Proteins	Processed meat	1-(1-enyl-stearoyl)-2-arachidonoyl-GPE (P-18:0/20:4)*	Lipid	Plasmalogen	0.37504	2.26732e-23	0.846414
220	Proteins	Processed meat	1-(1-enyl-stearoyl)-2-oleoyl-GPE (P-18:0/18:1)	Lipid	Plasmalogen	0.212641	3.73204e-08	0.812981
221	Proteins	Processed meat	1-(1-enyl-palmitoyl)-2-arachidonoyl-GPE (P-16:0/20:4)*	Lipid	Plasmalogen	0.306037	1.03462e-15	0.832514
222	Proteins	Processed meat	1-(1-enyl-palmitoyl)-2-linoleoyl-GPE (P-16:0/18:2)*	Lipid	Plasmalogen	0.228681	3.04529e-09	0.815405
223	Proteins	Processed meat	1-(1-enyl-palmitoyl)-2-arachidonoyl-GPC (P-16:0/20:4)*	Lipid	Plasmalogen	0.306811	8.69507e-16	0.831836
224	Proteins	Processed meat	X - 24637			-0.227687	3.5768e-09	0.806494
225	Proteins	Processed meat	margaroylcarnitine (C17)*	Lipid	Fatty Acid Metabolism (Acyl Carnitine, Long Chain Saturated)	0.212986	3.543e-08	0.806459
226	Proteins	Processed meat	genistein sulfate*	Xenobiotics	Food Component/Plant	-0.200076	2.32906e-07	0.79655
227	Proteins	Processed meat	1-methyl-5-imidazoleacetate	Amino Acid	Histidine Metabolism	0.298063	6.02293e-15	0.816866
228	Proteins	Processed meat	X - 25524			-0.240443	4.28952e-10	0.813908
229	Proteins	Processed meat	3,5-dichloro-2,6-dihydroxybenzoic acid	Xenobiotics	Chemical	0.241766	3.41805e-10	0.819183
230	Proteins	Processed meat	3-bromo-5-chloro-2,6-dihydroxybenzoic acid*	Xenobiotics	Chemical	0.206773	8.90277e-08	0.805461
231	Proteins	Red meat	3-methylhistidine	Amino Acid	Histidine Metabolism	0.249271	9.18966e-11	0.835187
232	Proteins	Red meat	creatine	Amino Acid	Creatine Metabolism	0.258096	1.85431e-11	0.856608
234	Proteins	Red meat	hydroxyproline	Amino Acid	Urea cycle; Arginine and Proline Metabolism	0.278899	3.33618e-13	0.865697
235	Proteins	Red meat	isovalerylcarnitine (C5)	Amino Acid	Leucine, Isoleucine and Valine Metabolism	0.215894	2.27982e-08	0.83622
236	Proteins	Red meat	catechol sulfate	Xenobiotics	Benzoate Metabolism	-0.224599	5.86767e-09	0.861349
237	Proteins	Red meat	1-(1-enyl-palmitoyl)-GPE (P-16:0)*	Lipid	Lysoplasmalogen	0.21934	1.34119e-08	0.843527
238	Proteins	Red meat	S-methylcysteine	Amino Acid	Methionine, Cysteine, SAM and Taurine Metabolism	-0.204888	1.17084e-07	0.845096
239	Proteins	Red meat	4-hydroxyglutamate	Amino Acid	Glutamate Metabolism	0.208942	6.47452e-08	0.853044
240	Proteins	Red meat	N-delta-acetylornithine	Amino Acid	Urea cycle; Arginine and Proline Metabolism	-0.205909	1.00971e-07	0.849052
241	Proteins	Red meat	pyroglutamine*	Amino Acid	Glutamate Metabolism	-0.230733	2.17973e-09	0.857535
242	Proteins	Red meat	X - 11381			0.397589	2.61533e-26	0.877994
243	Proteins	Red meat	X - 12798			0.318243	6.2723e-17	0.867658
244	Proteins	Red meat	X - 13835			0.267034	3.44315e-12	0.838965
245	Proteins	Red meat	X - 21821			-0.22116	1.00983e-08	0.850834
247	Proteins	Red meat	X - 12283			-0.209012	6.40812e-08	0.849444
248	Proteins	Red meat	X - 16649			-0.22281	7.7916e-09	0.841389
249	Proteins	Red meat	X - 17351			-0.209354	6.09195e-08	0.850763
250	Proteins	Red meat	1-(1-enyl-stearoyl)-2-arachidonoyl-GPE (P-18:0/20:4)*	Lipid	Plasmalogen	0.395996	4.29121e-26	0.88441
251	Proteins	Red meat	1-(1-enyl-palmitoyl)-2-oleoyl-GPE (P-16:0/18:1)*	Lipid	Plasmalogen	0.20136	1.94175e-07	0.854327
252	Proteins	Red meat	1-(1-enyl-stearoyl)-2-oleoyl-GPE (P-18:0/18:1)	Lipid	Plasmalogen	0.304069	1.60596e-15	0.870295
253	Proteins	Red meat	sphingomyelin (d18:1/17:0, d17:1/18:0, d19:1/16:0)	Lipid	Sphingomyelins	0.216839	1.97268e-08	0.840925
254	Proteins	Red meat	1-(1-enyl-palmitoyl)-2-arachidonoyl-GPE (P-16:0/20:4)*	Lipid	Plasmalogen	0.33134	2.67655e-18	0.866588
255	Proteins	Red meat	1-(1-enyl-palmitoyl)-2-linoleoyl-GPE (P-16:0/18:2)*	Lipid	Plasmalogen	0.274559	7.93996e-13	0.860885
256	Proteins	Red meat	1-(1-enyl-palmitoyl)-2-arachidonoyl-GPC (P-16:0/20:4)*	Lipid	Plasmalogen	0.248826	9.94694e-11	0.841282
257	Proteins	Red meat	1-(1-enyl-stearoyl)-2-linoleoyl-GPE (P-18:0/18:2)*	Lipid	Plasmalogen	0.251356	6.3307e-11	0.859495
258	Proteins	Red meat	N-stearoyl-sphingosine (d18:1/18:0)*	Lipid	Ceramides	0.220888	1.05378e-08	0.842173
259	Proteins	Red meat	margaroylcarnitine (C17)*	Lipid	Fatty Acid Metabolism (Acyl Carnitine, Long Chain Saturated)	0.22971	2.57627e-09	0.845416
260	Proteins	Red meat	2,6-dihydroxybenzoic acid	Xenobiotics	Drug - Topical Agents	-0.24206	3.24931e-10	0.858497
261	Proteins	Red meat	3,5-dichloro-2,6-dihydroxybenzoic acid	Xenobiotics	Chemical	0.246985	1.37754e-10	0.852153
262	Proteins	Red meat	3-bromo-5-chloro-2,6-dihydroxybenzoic acid*	Xenobiotics	Chemical	0.275788	6.2208e-13	0.851832
263	Proteins	Seeds	ergothioneine	Xenobiotics	Food Component/Plant	0.228465	3.15377e-09	0.753529
264	Proteins	Seeds	X - 17354			0.209435	6.01996e-08	0.74166
265	Proteins	Shellfish	3-carboxy-4-methyl-5-propyl-2-furanpropanoate (CMPF)	Lipid	Fatty Acid, Dicarboxylate	0.272124	1.28282e-12	0.73667
266	Proteins	Shellfish	X - 23587			0.242793	2.86326e-10	0.687767
267	Proteins	Shellfish	hydroxy-CMPF*	Lipid	Fatty Acid, Dicarboxylate	0.25304	4.67369e-11	0.729113
268	Proteins	Shellfish	X - 25417			0.247738	1.2061e-10	0.684666
269	Proteins	Shellfish	X - 25419			0.361923	9.15515e-22	0.730396
270	Proteins	Shellfish	X - 25810			0.349493	2.609e-20	0.767786
271	Proteins	Total fish	3-methylhistidine	Amino Acid	Histidine Metabolism	0.281972	1.78899e-13	0.760372
272	Proteins	Total fish	3-carboxy-4-methyl-5-propyl-2-furanpropanoate (CMPF)	Lipid	Fatty Acid, Dicarboxylate	0.426608	1.94257e-30	0.831551
273	Proteins	Total fish	N-acetyl-3-methylhistidine*	Amino Acid	Histidine Metabolism	0.232241	1.70121e-09	0.740341
274	Proteins	Total fish	docosahexaenoate (DHA; 22:6n3)	Lipid	Long Chain Polyunsaturated Fatty Acid (n3 and n6)	0.267016	3.45495e-12	0.788423
275	Proteins	Total fish	X - 13835			0.306465	9.39779e-16	0.768677
276	Proteins	Total fish	X - 23587			0.22979	2.54295e-09	0.754669
277	Proteins	Total fish	1-palmitoyl-2-docosahexaenoyl-GPC (16:0/22:6)	Lipid	Phosphatidylcholine (PC)	0.304308	1.52269e-15	0.813587
278	Proteins	Total fish	1-stearoyl-2-docosahexaenoyl-GPC (18:0/22:6)	Lipid	Phosphatidylcholine (PC)	0.279293	3.08163e-13	0.799508
279	Proteins	Total fish	1-stearoyl-2-oleoyl-GPG (18:0/18:1)	Lipid	Phosphatidylglycerol (PG)	0.261555	9.73757e-12	0.772705
280	Proteins	Total fish	1-oleoyl-2-docosahexaenoyl-GPC (18:1/22:6)*	Lipid	Phosphatidylcholine (PC)	0.242389	3.07016e-10	0.77356
281	Proteins	Total fish	linoleoyl-docosahexaenoyl-glycerol (18:2/22:6) [2]*	Lipid	Diacylglycerol	0.206238	9.6246e-08	0.763972
282	Proteins	Total fish	docosahexaenoylcarnitine (C22:6)*	Lipid	Fatty Acid Metabolism (Acyl Carnitine, Polyunsaturated)	0.305273	1.22775e-15	0.790597
283	Proteins	Total fish	hydroxy-CMPF*	Lipid	Fatty Acid, Dicarboxylate	0.434222	1.36956e-31	0.837824
284	Proteins	Total fish	X - 25417			0.305311	1.21722e-15	0.803286
285	Proteins	Total fish	X - 25419			0.254897	3.33612e-11	0.789813
286	Proteins	Total fish	1-methyl-5-imidazoleacetate	Amino Acid	Histidine Metabolism	0.258818	1.62243e-11	0.758305
287	Proteins	Total fish	X - 25810			0.208617	6.79208e-08	0.768285
289	Proteins	Total nuts	tryptophan betaine	Amino Acid	Tryptophan Metabolism	0.429075	8.28667e-31	0.914778
290	Proteins	Total nuts	betonicine	Xenobiotics	Food Component/Plant	0.217009	1.9221e-08	0.876426
292	Proteins	Total nuts	X - 23644			0.308476	5.97107e-16	0.892465
293	Proteins	Total nuts	X - 11315			0.272387	1.21836e-12	0.910037
294	Proteins	Total nuts	X - 24475			0.249027	9.59701e-11	0.887368
295	Proteins	Total nuts	sphingomyelin (d18:2/23:1)*	Lipid	Sphingomyelins	-0.215713	2.34368e-08	0.872505
296	Proteins	Total nuts	lignoceroylcarnitine (C24)*	Lipid	Fatty Acid Metabolism (Acyl Carnitine, Long Chain Saturated)	0.217601	1.75493e-08	0.869939
297	Dairy	Total cheese	10-undecenoate (11:1n1)	Lipid	Medium Chain Fatty Acid	0.232209	1.71046e-09	0.863844
298	Dairy	Total cheese	10-nonadecenoate (19:1n9)	Lipid	Long Chain Monounsaturated Fatty Acid	0.202345	1.68746e-07	0.866232
299	Dairy	Total cheese	sphingomyelin (d17:1/16:0, d18:1/15:0, d16:1/17:0)*	Lipid	Sphingomyelins	0.250355	7.57413e-11	0.872968
300	Dairy	Total cheese	sphingomyelin (d18:1/21:0, d17:1/22:0, d16:1/23:0)*	Lipid	Sphingomyelins	0.216872	1.9629e-08	0.861705
301	Dairy	Total cheese	sphingomyelin (d18:1/17:0, d17:1/18:0, d19:1/16:0)	Lipid	Sphingomyelins	0.208832	6.58021e-08	0.867159
302	Dairy	Total cheese	sphingomyelin (d18:1/19:0, d19:1/18:0)*	Lipid	Sphingomyelins	0.213873	3.09915e-08	0.863951
303	Dairy	Total cheese	sphingomyelin (d17:2/16:0, d18:2/15:0)*	Lipid	Sphingomyelins	0.243407	2.57423e-10	0.880097
304	Dairy	Total cheese	margaroylcarnitine (C17)*	Lipid	Fatty Acid Metabolism (Acyl Carnitine, Long Chain Saturated)	0.247603	1.23513e-10	0.87999
305	Dairy	Total cheese	2-hydroxyphytanate*	Lipid	Fatty Acid, Branched	0.246762	1.43258e-10	0.875927
306	Dairy	Total cheese	heptenedioate (C7:1-DC)*	Lipid	Fatty Acid, Dicarboxylate	0.304136	1.58218e-15	0.884731
307	Dairy	Total cheese	sphingomyelin (d17:1/14:0, d16:1/15:0)*	Lipid	Sphingomyelins	0.248843	9.91623e-11	0.875143
308	Dairy	Total cheese	tridecenedioate (C13:1-DC)*	Lipid	Fatty Acid, Dicarboxylate	0.270798	1.66238e-12	0.871578
309	Dairy	Total cheese	branched-chain, straight-chain, or cyclopropyl 10:1 fatty acid (1)*	Partially Characterized Molecules	Partially Characterized Molecules	0.209385	6.06446e-08	0.86338
310	Dairy	Total cheese	glutamine conjugate of C7H12O2*	Partially Characterized Molecules	Partially Characterized Molecules	0.20891	6.50557e-08	0.864093
311	Dairy	Milk	galactonate	Carbohydrate	Fructose, Mannose and Galactose Metabolism	0.248374	1.07771e-10	0.806851
312	Dairy	Milk	X - 11381			0.329987	3.73431e-18	0.835579
313	Dairy	Milk	X - 12798			0.239881	4.7214e-10	0.809845
314	Dairy	Milk	N,N,N-trimethyl-5-aminovalerate	Amino Acid	Lysine Metabolism	0.269603	2.09746e-12	0.832906
315	Dairy	Milk	3,5-dichloro-2,6-dihydroxybenzoic acid	Xenobiotics	Chemical	0.245589	1.76017e-10	0.804356
316	Dairy	Milk	3-bromo-5-chloro-2,6-dihydroxybenzoic acid*	Xenobiotics	Chemical	0.279353	3.04439e-13	0.818898
317	Dairy	Almond milk or rice milk	X - 24475			0.239851	4.74633e-10	0.717779
318	Dairy	Cream	paraxanthine	Xenobiotics	Xanthine Metabolism	0.271947	1.32815e-12	0.726012
319	Dairy	Cream	quinate	Xenobiotics	Food Component/Plant	0.342024	1.81969e-19	0.796015
320	Dairy	Cream	theophylline	Xenobiotics	Xanthine Metabolism	0.268849	2.42747e-12	0.742479
321	Dairy	Cream	2,3-dihydroxypyridine	Xenobiotics	Food Component/Plant	0.227546	3.65901e-09	0.692116
322	Dairy	Cream	1,3-dimethylurate	Xenobiotics	Xanthine Metabolism	0.271196	1.5383e-12	0.742052
323	Dairy	Cream	trigonelline (N'-methylnicotinate)	Cofactors and Vitamins	Nicotinate and Nicotinamide Metabolism	0.250851	6.93122e-11	0.73781
324	Dairy	Cream	1-methylxanthine	Xenobiotics	Xanthine Metabolism	0.257023	2.26018e-11	0.724052
325	Dairy	Cream	1-methylurate	Xenobiotics	Xanthine Metabolism	0.240413	4.31173e-10	0.713074
326	Dairy	Cream	1,7-dimethylurate	Xenobiotics	Xanthine Metabolism	0.255418	3.0334e-11	0.727438
327	Dairy	Cream	5-acetylamino-6-formylamino-3-methyluracil	Xenobiotics	Xanthine Metabolism	0.213689	3.18687e-08	0.710187
328	Dairy	Cream	1,3,7-trimethylurate	Xenobiotics	Xanthine Metabolism	0.204202	1.29267e-07	0.700278
329	Dairy	Cream	5-acetylamino-6-amino-3-methyluracil	Xenobiotics	Xanthine Metabolism	0.263263	7.06134e-12	0.729933
330	Dairy	Cream	3-methyl catechol sulfate (1)	Xenobiotics	Benzoate Metabolism	0.210908	4.83687e-08	0.719347
331	Dairy	Cream	X - 21442			0.357875	2.77017e-21	0.796407
332	Dairy	Cream	X - 12816			0.256107	2.67431e-11	0.747077
333	Dairy	Cream	3-hydroxypyridine sulfate	Xenobiotics	Chemical	0.261305	1.02059e-11	0.743727
335	Dairy	Cream	X - 23655			0.247092	1.35179e-10	0.735529
336	Dairy	Cream	caffeine	Xenobiotics	Xanthine Metabolism	0.21093	4.82135e-08	0.714999
337	Fats and Oils	Creamy salad dressing	X - 11261			0.280226	2.55175e-13	0.781223
338	Fats and Oils	Creamy salad dressing	X - 15486			0.271683	1.39848e-12	0.782293
339	Fats and Oils	Creamy salad dressing	X - 21319			0.244385	2.1721e-10	0.767429
340	Fats and Oils	Creamy salad dressing	X - 11478			0.250259	7.70539e-11	0.765897
341	Fats and Oils	Creamy salad dressing	X - 14939			0.225815	4.83229e-09	0.745865
342	Fats and Oils	Creamy salad dressing	X - 16944			0.270702	1.69402e-12	0.784289
343	Fats and Oils	Creamy salad dressing	X - 18921			0.288616	4.528e-14	0.768926
344	Fats and Oils	Creamy salad dressing	X - 23680			0.255782	2.83785e-11	0.768285
345	Fats and Oils	Creamy salad dressing	gamma-tocopherol/beta-tocopherol	Cofactors and Vitamins	Tocopherol Metabolism	0.255924	2.76552e-11	0.771956
346	Fats and Oils	Creamy salad dressing	3,4-methyleneheptanoylcarnitine	Lipid	Fatty Acid Metabolism (Acyl Carnitine, Monounsaturated)	0.214004	3.03854e-08	0.753244
347	Fats and Oils	Creamy salad dressing	X - 24949			0.208021	7.41454e-08	0.731965
348	Fats and Oils	Creamy salad dressing	delta-CEHC	Cofactors and Vitamins	Tocopherol Metabolism	0.227178	3.88287e-09	0.773916
349	Fats and Oils	Oil and vinegar salad dressing	X - 24475			0.218636	1.49585e-08	0.760657
351	Fats and Oils	Olive oil	delta-CEHC	Cofactors and Vitamins	Tocopherol Metabolism	-0.242848	2.83605e-10	0.776305
352	Fats and Oils	Olive oil	X - 25419			0.218324	1.5696e-08	0.77716
353	Miscellaneous	Bars	X - 16649			0.203659	1.39792e-07	0.797833
354	Miscellaneous	Chips	eicosanedioate (C20-DC)	Lipid	Fatty Acid, Dicarboxylate	0.252472	5.17881e-11	0.785393
355	Miscellaneous	Chips	X - 21339			0.314314	1.56848e-16	0.807956
356	Miscellaneous	Chips	X - 11308			0.247339	1.29405e-10	0.79491
357	Miscellaneous	Chips	X - 07765			0.227248	3.83921e-09	0.78411
358	Miscellaneous	Chips	X - 11372			0.259374	1.46334e-11	0.793877
359	Miscellaneous	Chips	X - 11880			0.295528	1.04257e-14	0.800969
360	Miscellaneous	Chips	X - 16935			0.239365	5.15633e-10	0.783005
361	Miscellaneous	Chips	X - 17653			0.266502	3.81306e-12	0.788494
362	Miscellaneous	Chips	X - 24951			0.22449	5.97077e-09	0.788459
363	Miscellaneous	Chips	eicosenedioate (C20:1-DC)*	Lipid	Fatty Acid, Dicarboxylate	0.26024	1.24534e-11	0.781544
364	Miscellaneous	Dark chocolate	theobromine	Xenobiotics	Xanthine Metabolism	0.26275	7.77821e-12	0.795231
365	Miscellaneous	Dark chocolate	3-methylxanthine	Xenobiotics	Xanthine Metabolism	0.290668	2.94032e-14	0.790312
366	Miscellaneous	Dark chocolate	7-methylxanthine	Xenobiotics	Xanthine Metabolism	0.290304	3.17478e-14	0.793734
367	Miscellaneous	Dark chocolate	3,7-dimethylurate	Xenobiotics	Xanthine Metabolism	0.271975	1.32097e-12	0.779441
368	Miscellaneous	Dark chocolate	7-methylurate	Xenobiotics	Xanthine Metabolism	0.20705	8.54901e-08	0.772241
369	Miscellaneous	Dark chocolate	X - 13728			0.303825	1.69563e-15	0.801825
370	Miscellaneous	Dark chocolate	X - 18901			0.20406	1.31951e-07	0.784716
371	Miscellaneous	Chocolate candies	theobromine	Xenobiotics	Xanthine Metabolism	0.294175	1.39431e-14	0.819646
372	Miscellaneous	Chocolate candies	3-methylxanthine	Xenobiotics	Xanthine Metabolism	0.290882	2.81003e-14	0.812625
373	Miscellaneous	Chocolate candies	7-methylxanthine	Xenobiotics	Xanthine Metabolism	0.278737	3.44715e-13	0.811413
374	Miscellaneous	Chocolate candies	3,7-dimethylurate	Xenobiotics	Xanthine Metabolism	0.293959	1.46018e-14	0.815155
375	Miscellaneous	Chocolate candies	7-methylurate	Xenobiotics	Xanthine Metabolism	0.203657	1.39833e-07	0.782827
376	Miscellaneous	Chocolate candies	X - 13728			0.323937	1.62223e-17	0.825884
377	Miscellaneous	French fries	4-hydroxyglutamate	Amino Acid	Glutamate Metabolism	0.203756	1.37847e-07	0.828914
378	Miscellaneous	French fries	methyl glucopyranoside (alpha + beta)	Xenobiotics	Food Component/Plant	-0.235967	9.1567e-10	0.833761
379	Miscellaneous	French fries	X - 21339			0.267576	3.10282e-12	0.844703
380	Miscellaneous	French fries	X - 11308			0.248682	1.02049e-10	0.843135
381	Miscellaneous	French fries	X - 07765			0.226998	3.99668e-09	0.84481
382	Miscellaneous	French fries	X - 11880			0.20109	2.01766e-07	0.823139
383	Miscellaneous	French fries	gamma-tocopherol/beta-tocopherol	Cofactors and Vitamins	Tocopherol Metabolism	0.21124	4.60312e-08	0.8462
384	Miscellaneous	French fries	X - 24475			-0.245843	1.6835e-10	0.841709
385	Miscellaneous	French fries	eicosenedioate (C20:1-DC)*	Lipid	Fatty Acid, Dicarboxylate	0.261747	9.39306e-12	0.838359
386	Miscellaneous	French fries	pentose acid*	Partially Characterized Molecules	Partially Characterized Molecules	-0.240463	4.27496e-10	0.846593
388	Miscellaneous	Ice cream	X - 07765			0.203497	1.43071e-07	0.822783
389	Miscellaneous	Ice cream	margaroylcarnitine (C17)*	Lipid	Fatty Acid Metabolism (Acyl Carnitine, Long Chain Saturated)	0.206943	8.68348e-08	0.798261
390	Miscellaneous	Ice cream	tridecenedioate (C13:1-DC)*	Lipid	Fatty Acid, Dicarboxylate	0.208369	7.04517e-08	0.801754
391	Miscellaneous	Soy sauce	X - 11847			0.202762	1.58975e-07	0.739806
392	Miscellaneous	Soy sauce	X - 11849			0.200073	2.32983e-07	0.741232
394	Miscellaneous	Artificial sweeteners	saccharin	Xenobiotics	Food Component/Plant	0.20634	9.48261e-08	0.675328
395	Miscellaneous	Artificial sweeteners	acesulfame	Xenobiotics	Food Component/Plant	0.242005	3.28038e-10	0.751747
396	Alcohol	Total alcohol	paraxanthine	Xenobiotics	Xanthine Metabolism	0.33844	4.26621e-19	0.83066
397	Alcohol	Total alcohol	quinate	Xenobiotics	Food Component/Plant	0.283836	1.17024e-13	0.825991
398	Alcohol	Total alcohol	theophylline	Xenobiotics	Xanthine Metabolism	0.368169	1.4931e-22	0.847876
399	Alcohol	Total alcohol	1,2-dipalmitoyl-GPC (16:0/16:0)	Lipid	Phosphatidylcholine (PC)	0.232309	1.6352e-09	0.81733
400	Alcohol	Total alcohol	1-myristoyl-2-palmitoyl-GPC (14:0/16:0)	Lipid	Phosphatidylcholine (PC)	0.230685	2.13614e-09	0.814371
401	Alcohol	Total alcohol	1,3-dimethylurate	Xenobiotics	Xanthine Metabolism	0.324637	1.29567e-17	0.831123
402	Alcohol	Total alcohol	trigonelline (N'-methylnicotinate)	Cofactors and Vitamins	Nicotinate and Nicotinamide Metabolism	0.247958	1.1231e-10	0.820751
403	Alcohol	Total alcohol	X - 11795			0.291441	2.38654e-14	0.855361
404	Alcohol	Total alcohol	piperine	Xenobiotics	Food Component/Plant	0.238354	5.94127e-10	0.828949
405	Alcohol	Total alcohol	1-methylxanthine	Xenobiotics	Xanthine Metabolism	0.315661	1.08776e-16	0.824743
406	Alcohol	Total alcohol	1-methylurate	Xenobiotics	Xanthine Metabolism	0.242131	3.11208e-10	0.805461
407	Alcohol	Total alcohol	1,7-dimethylurate	Xenobiotics	Xanthine Metabolism	0.338461	4.24382e-19	0.829626
408	Alcohol	Total alcohol	5-acetylamino-6-formylamino-3-methyluracil	Xenobiotics	Xanthine Metabolism	0.258881	1.54774e-11	0.802003
409	Alcohol	Total alcohol	1,3,7-trimethylurate	Xenobiotics	Xanthine Metabolism	0.303449	1.75546e-15	0.818328
410	Alcohol	Total alcohol	5-acetylamino-6-amino-3-methyluracil	Xenobiotics	Xanthine Metabolism	0.291674	2.271e-14	0.811591
411	Alcohol	Total alcohol	androstenediol (3beta,17beta) disulfate (1)	Lipid	Androgenic Steroids	0.23593	8.94659e-10	0.818292
412	Alcohol	Total alcohol	2,3-dihydroxyisovalerate	Xenobiotics	Food Component/Plant	0.374425	2.50815e-23	0.905617
413	Alcohol	Total alcohol	ethyl glucuronide	Xenobiotics	Chemical	0.434523	1.10826e-31	0.915704
414	Alcohol	Total alcohol	hydantoin-5-propionate	Amino Acid	Histidine Metabolism	-0.24504	1.87719e-10	0.826454
415	Alcohol	Total alcohol	2-aminobutyrate	Amino Acid	Glutathione Metabolism	0.201917	1.75548e-07	0.801789
416	Alcohol	Total alcohol	gamma-CEHC glucuronide*	Cofactors and Vitamins	Tocopherol Metabolism	-0.204001	1.3018e-07	0.807136
417	Alcohol	Total alcohol	1-palmitoyl-2-linoleoyl-GPC (16:0/18:2)	Lipid	Phosphatidylcholine (PC)	0.260891	1.0638e-11	0.825706
419	Alcohol	Total alcohol	N2,N5-diacetylornithine	Amino Acid	Urea cycle; Arginine and Proline Metabolism	0.200276	2.21667e-07	0.81127
420	Alcohol	Total alcohol	gamma-CEHC	Cofactors and Vitamins	Tocopherol Metabolism	-0.244486	2.06765e-10	0.815405
421	Alcohol	Total alcohol	X - 21442			0.35552	4.89186e-21	0.851262
422	Alcohol	Total alcohol	X - 11847			0.207439	7.89473e-08	0.800969
423	Alcohol	Total alcohol	X - 21467			-0.246014	1.58246e-10	0.812589
424	Alcohol	Total alcohol	alpha-hydroxyisovalerate	Amino Acid	Leucine, Isoleucine and Valine Metabolism	0.228613	2.99543e-09	0.811983
425	Alcohol	Total alcohol	X - 11849			0.222774	7.63279e-09	0.803678
426	Alcohol	Total alcohol	X - 12816			0.275329	6.54769e-13	0.819076
427	Alcohol	Total alcohol	X - 11858			0.240138	4.38331e-10	0.820431
428	Alcohol	Total alcohol	X - 12026			-0.274286	8.05394e-13	0.824102
429	Alcohol	Total alcohol	3-hydroxypyridine sulfate	Xenobiotics	Chemical	0.258451	1.67616e-11	0.822391
430	Alcohol	Total alcohol	X - 23639			0.225504	4.94491e-09	0.810593
431	Alcohol	Total alcohol	X - 23655			0.254102	3.72584e-11	0.823318
432	Alcohol	Total alcohol	X - 23314			0.261602	9.31067e-12	0.840319
433	Alcohol	Total alcohol	1-palmitoyl-2-oleoyl-GPC (16:0/18:1)	Lipid	Phosphatidylcholine (PC)	0.270005	1.86652e-12	0.831017
434	Alcohol	Total alcohol	1-palmitoyl-2-arachidonoyl-GPC (16:0/20:4n6)	Lipid	Phosphatidylcholine (PC)	0.235966	8.89247e-10	0.808419
435	Alcohol	Total alcohol	1-palmitoyl-2-palmitoleoyl-GPC (16:0/16:1)*	Lipid	Phosphatidylcholine (PC)	0.233378	1.36984e-09	0.813944
436	Alcohol	Total alcohol	1-(1-enyl-palmitoyl)-2-palmitoyl-GPC (P-16:0/16:0)*	Lipid	Plasmalogen	0.200227	2.23211e-07	0.807243
437	Alcohol	Total alcohol	caffeine	Xenobiotics	Xanthine Metabolism	0.346721	5.05916e-20	0.839143
438	Alcohol	Total alcohol	2-hydroxyphytanate*	Lipid	Fatty Acid, Branched	0.257549	1.98087e-11	0.823033
439	Alcohol	Total alcohol	delta-CEHC	Cofactors and Vitamins	Tocopherol Metabolism	-0.223071	7.28302e-09	0.809346
440	Alcohol	Total alcohol	glucuronide of piperine metabolite C17H21NO3 (3)*	Xenobiotics	Food Component/Plant	0.221868	8.80563e-09	0.816082
441	Alcohol	Total alcohol	glucuronide of piperine metabolite C17H21NO3 (4)*	Xenobiotics	Food Component/Plant	0.255395	2.94327e-11	0.829234
442	Alcohol	Total alcohol	glucuronide of piperine metabolite C17H21NO3 (5)*	Xenobiotics	Food Component/Plant	0.215673	2.30068e-08	0.821072
443	Alcohol	Total alcohol	sulfate of piperine metabolite C16H19NO3 (2)*	Xenobiotics	Food Component/Plant	0.202056	1.72109e-07	0.820751
444	Alcohol	Total alcohol	sulfate of piperine metabolite C18H21NO3 (1)*	Xenobiotics	Food Component/Plant	0.216377	2.06598e-08	0.820074
445	Alcohol	Total alcohol	sulfate of piperine metabolite C18H21NO3 (3)*	Xenobiotics	Food Component/Plant	0.225131	5.24899e-09	0.821286
446	Alcohol	Total alcohol	3-ethylcatechol sulfate (1)	Xenobiotics	Food Component/Plant	0.212393	3.78247e-08	0.799508
447	Alcohol	Total alcohol	2S,3R-dihydroxybutyrate	Lipid	Fatty Acid, Dihydroxy	0.20067	2.0962e-07	0.805354
448	Alcohol	Total alcohol	ethyl alpha-glucopyranoside	Xenobiotics	Food Component/Plant	0.519372	9.89117e-47	0.944932
449	Alcohol	Total alcohol	pentose acid*	Partially Characterized Molecules	Partially Characterized Molecules	0.230651	2.14802e-09	0.834616
450	Alcohol	Beer	paraxanthine	Xenobiotics	Xanthine Metabolism	0.258376	1.69966e-11	0.803286
451	Alcohol	Beer	quinate	Xenobiotics	Food Component/Plant	0.210546	4.98689e-08	0.81209
452	Alcohol	Beer	theophylline	Xenobiotics	Xanthine Metabolism	0.294735	1.18067e-14	0.818613
453	Alcohol	Beer	1,3-dimethylurate	Xenobiotics	Xanthine Metabolism	0.256535	2.38776e-11	0.806209
454	Alcohol	Beer	trigonelline (N'-methylnicotinate)	Cofactors and Vitamins	Nicotinate and Nicotinamide Metabolism	0.217611	1.70888e-08	0.802253
455	Alcohol	Beer	X - 11795			0.254821	3.26878e-11	0.81733
456	Alcohol	Beer	1-methylxanthine	Xenobiotics	Xanthine Metabolism	0.245651	1.68645e-10	0.797405
457	Alcohol	Beer	1,7-dimethylurate	Xenobiotics	Xanthine Metabolism	0.264433	5.45232e-12	0.804427
458	Alcohol	Beer	1,3,7-trimethylurate	Xenobiotics	Xanthine Metabolism	0.246278	1.51074e-10	0.789956
459	Alcohol	Beer	5-acetylamino-6-amino-3-methyluracil	Xenobiotics	Xanthine Metabolism	0.211243	4.49388e-08	0.795516
460	Alcohol	Beer	2,3-dihydroxyisovalerate	Xenobiotics	Food Component/Plant	0.225144	5.23762e-09	0.79737
461	Alcohol	Beer	ethyl glucuronide	Xenobiotics	Chemical	0.267268	3.1697e-12	0.81234
462	Alcohol	Beer	1-palmitoyl-2-linoleoyl-GPC (16:0/18:2)	Lipid	Phosphatidylcholine (PC)	0.200025	2.29671e-07	0.793021
463	Alcohol	Beer	X - 21442			0.261147	1.01407e-11	0.815334
464	Alcohol	Beer	3-hydroxypyridine sulfate	Xenobiotics	Chemical	0.205881	9.91355e-08	0.807706
465	Alcohol	Beer	caffeine	Xenobiotics	Xanthine Metabolism	0.28407	1.11516e-13	0.812839
466	Alcohol	Beer	ethyl alpha-glucopyranoside	Xenobiotics	Food Component/Plant	0.376896	1.22627e-23	0.84285
467	Alcohol	Liquor	ethyl glucuronide	Xenobiotics	Chemical	0.30031	3.5138e-15	0.71981
468	Alcohol	Liquor	2-hydroxyphytanate*	Lipid	Fatty Acid, Branched	0.204305	1.24586e-07	0.723838
469	Alcohol	Liquor	3-ethylcatechol sulfate (1)	Xenobiotics	Food Component/Plant	0.202452	1.62636e-07	0.683704
470	Alcohol	Liquor	ethyl alpha-glucopyranoside	Xenobiotics	Food Component/Plant	0.336742	6.55334e-19	0.750642
471	Alcohol	Total wine	2-isopropylmalate	Xenobiotics	Food Component/Plant	0.203303	1.43948e-07	0.735672
473	Alcohol	Total wine	paraxanthine	Xenobiotics	Xanthine Metabolism	0.263161	6.93948e-12	0.754242
474	Alcohol	Total wine	quinate	Xenobiotics	Food Component/Plant	0.2695	2.05911e-12	0.777873
475	Alcohol	Total wine	theophylline	Xenobiotics	Xanthine Metabolism	0.286728	6.42834e-14	0.769568
476	Alcohol	Total wine	1,2-dipalmitoyl-GPC (16:0/16:0)	Lipid	Phosphatidylcholine (PC)	0.202694	1.57097e-07	0.776768
477	Alcohol	Total wine	1,3-dimethylurate	Xenobiotics	Xanthine Metabolism	0.243209	2.58236e-10	0.761121
478	Alcohol	Total wine	trigonelline (N'-methylnicotinate)	Cofactors and Vitamins	Nicotinate and Nicotinamide Metabolism	0.213821	3.04925e-08	0.751212
479	Alcohol	Total wine	X - 11795			0.270459	1.70859e-12	0.795267
480	Alcohol	Total wine	piperine	Xenobiotics	Food Component/Plant	0.222262	8.27532e-09	0.756808
481	Alcohol	Total wine	1-methylxanthine	Xenobiotics	Xanthine Metabolism	0.252591	4.90127e-11	0.758911
482	Alcohol	Total wine	1,7-dimethylurate	Xenobiotics	Xanthine Metabolism	0.268622	2.44098e-12	0.761263
483	Alcohol	Total wine	5-acetylamino-6-formylamino-3-methyluracil	Xenobiotics	Xanthine Metabolism	0.217434	1.75618e-08	0.7536
484	Alcohol	Total wine	1,3,7-trimethylurate	Xenobiotics	Xanthine Metabolism	0.236375	8.30121e-10	0.744582
485	Alcohol	Total wine	5-acetylamino-6-amino-3-methyluracil	Xenobiotics	Xanthine Metabolism	0.227995	3.31125e-09	0.750356
486	Alcohol	Total wine	androstenediol (3beta,17beta) disulfate (1)	Lipid	Androgenic Steroids	0.213871	3.02616e-08	0.749109
487	Alcohol	Total wine	2,3-dihydroxyisovalerate	Xenobiotics	Food Component/Plant	0.439801	1.68609e-32	0.857784
488	Alcohol	Total wine	ethyl glucuronide	Xenobiotics	Chemical	0.448841	6.1986e-34	0.846878
489	Alcohol	Total wine	hydantoin-5-propionate	Amino Acid	Histidine Metabolism	-0.25983	1.29712e-11	0.773025
490	Alcohol	Total wine	gamma-CEHC glucuronide*	Cofactors and Vitamins	Tocopherol Metabolism	-0.231871	1.75772e-09	0.774914
492	Alcohol	Total wine	gamma-CEHC	Cofactors and Vitamins	Tocopherol Metabolism	-0.255901	2.68248e-11	0.768998
493	Alcohol	Total wine	X - 21442			0.301827	2.51531e-15	0.780938
494	Alcohol	Total wine	X - 11847			0.203639	1.37147e-07	0.736277
495	Alcohol	Total wine	X - 21467			-0.2652	4.71083e-12	0.777908
496	Alcohol	Total wine	alpha-hydroxyisovalerate	Amino Acid	Leucine, Isoleucine and Valine Metabolism	0.226064	4.52011e-09	0.752531
497	Alcohol	Total wine	X - 11849			0.20148	1.86848e-07	0.73667
498	Alcohol	Total wine	X - 12816			0.260285	1.19154e-11	0.775235
500	Alcohol	Total wine	X - 11858			0.248228	1.07048e-10	0.762261
501	Alcohol	Total wine	X - 12026			-0.268334	2.58088e-12	0.769247
502	Alcohol	Total wine	3-hydroxypyridine sulfate	Xenobiotics	Chemical	0.243902	2.28944e-10	0.776055
503	Alcohol	Total wine	X - 23655			0.241736	3.33155e-10	0.760265
504	Alcohol	Total wine	X - 23314			0.303747	1.64278e-15	0.807742
505	Alcohol	Total wine	1-palmitoyl-2-oleoyl-GPC (16:0/18:1)	Lipid	Phosphatidylcholine (PC)	0.205599	1.03287e-07	0.763651
506	Alcohol	Total wine	1-palmitoyl-2-docosahexaenoyl-GPC (16:0/22:6)	Lipid	Phosphatidylcholine (PC)	0.205641	1.02652e-07	0.779477
507	Alcohol	Total wine	X - 24473			0.256125	2.57467e-11	0.776946
508	Alcohol	Total wine	caffeine	Xenobiotics	Xanthine Metabolism	0.26909	2.2296e-12	0.765326
509	Alcohol	Total wine	2-hydroxyphytanate*	Lipid	Fatty Acid, Branched	0.248163	1.08305e-10	0.767429
510	Alcohol	Total wine	resveratrol disulfate (1)*	Xenobiotics	Food Component/Plant	0.207979	7.29298e-08	0.762154
511	Alcohol	Total wine	delta-CEHC	Cofactors and Vitamins	Tocopherol Metabolism	-0.240698	3.98247e-10	0.767251
512	Alcohol	Total wine	glucuronide of piperine metabolite C17H21NO3 (4)*	Xenobiotics	Food Component/Plant	0.231448	1.8844e-09	0.766895
515	Alcohol	Total wine	ethyl alpha-glucopyranoside	Xenobiotics	Food Component/Plant	0.489358	6.42158e-41	0.905118
516	Alcohol	Total wine	pentose acid*	Partially Characterized Molecules	Partially Characterized Molecules	0.345803	6.42752e-20	0.829698
517	Alcohol	Red wine	2-isopropylmalate	Xenobiotics	Food Component/Plant	0.205674	1.02168e-07	0.695502
518	Alcohol	Red wine	paraxanthine	Xenobiotics	Xanthine Metabolism	0.243177	2.59667e-10	0.725977
519	Alcohol	Red wine	quinate	Xenobiotics	Food Component/Plant	0.267125	3.25817e-12	0.771671
520	Alcohol	Red wine	theophylline	Xenobiotics	Xanthine Metabolism	0.266401	3.74451e-12	0.7464
521	Alcohol	Red wine	1,3-dimethylurate	Xenobiotics	Xanthine Metabolism	0.240089	4.42012e-10	0.737275
522	Alcohol	Red wine	trigonelline (N'-methylnicotinate)	Cofactors and Vitamins	Nicotinate and Nicotinamide Metabolism	0.236079	8.7248e-10	0.744867
523	Alcohol	Red wine	X - 11795			0.204229	1.25971e-07	0.724979
525	Alcohol	Red wine	1-methylxanthine	Xenobiotics	Xanthine Metabolism	0.240557	4.08027e-10	0.729897
526	Alcohol	Red wine	1,7-dimethylurate	Xenobiotics	Xanthine Metabolism	0.25215	5.30694e-11	0.738951
527	Alcohol	Red wine	5-acetylamino-6-formylamino-3-methyluracil	Xenobiotics	Xanthine Metabolism	0.215443	2.38319e-08	0.739557
528	Alcohol	Red wine	1,3,7-trimethylurate	Xenobiotics	Xanthine Metabolism	0.22003	1.17429e-08	0.712539
529	Alcohol	Red wine	5-acetylamino-6-amino-3-methyluracil	Xenobiotics	Xanthine Metabolism	0.221454	9.39667e-09	0.729969
530	Alcohol	Red wine	2,3-dihydroxyisovalerate	Xenobiotics	Food Component/Plant	0.404905	2.37226e-27	0.791809
531	Alcohol	Red wine	ethyl glucuronide	Xenobiotics	Chemical	0.390779	1.96191e-25	0.78019
532	Alcohol	Red wine	hydantoin-5-propionate	Amino Acid	Histidine Metabolism	-0.212894	3.50775e-08	0.711113
533	Alcohol	Red wine	gamma-CEHC glucuronide*	Cofactors and Vitamins	Tocopherol Metabolism	-0.211303	4.45396e-08	0.728044
534	Alcohol	Red wine	N-methyltaurine	Amino Acid	Methionine, Cysteine, SAM and Taurine Metabolism	0.244322	2.12774e-10	0.744511
535	Alcohol	Red wine	gamma-CEHC	Cofactors and Vitamins	Tocopherol Metabolism	-0.232147	1.67944e-09	0.721094
536	Alcohol	Red wine	N-acetylalliin	Xenobiotics	Food Component/Plant	0.202207	1.68434e-07	0.717315
537	Alcohol	Red wine	X - 21442			0.304342	1.43851e-15	0.76358
539	Alcohol	Red wine	X - 21467			-0.238471	5.82499e-10	0.736634
540	Alcohol	Red wine	X - 11849			0.201676	1.81702e-07	0.71924
541	Alcohol	Red wine	X - 12816			0.266965	3.36035e-12	0.758447
542	Alcohol	Red wine	X - 12680			-0.205804	1.00249e-07	0.716389
543	Alcohol	Red wine	X - 11858			0.248788	9.69213e-11	0.747362
544	Alcohol	Red wine	X - 22509			0.203034	1.49605e-07	0.726903
545	Alcohol	Red wine	X - 12026			-0.204113	1.28097e-07	0.718919
546	Alcohol	Red wine	3-hydroxypyridine sulfate	Xenobiotics	Chemical	0.261025	1.03745e-11	0.768606
547	Alcohol	Red wine	X - 23639			0.214912	2.58404e-08	0.729541
548	Alcohol	Red wine	X - 23655			0.266014	4.03272e-12	0.7464
549	Alcohol	Red wine	X - 23314			0.304778	1.30502e-15	0.765291
550	Alcohol	Red wine	X - 24473			0.246766	1.3864e-10	0.729719
551	Alcohol	Red wine	caffeine	Xenobiotics	Xanthine Metabolism	0.256999	2.19218e-11	0.744048
553	Alcohol	Red wine	resveratrol disulfate (1)*	Xenobiotics	Food Component/Plant	0.207633	7.67298e-08	0.705019
554	Alcohol	Red wine	delta-CEHC	Cofactors and Vitamins	Tocopherol Metabolism	-0.222379	8.12394e-09	0.731786
555	Alcohol	Red wine	glucuronide of piperine metabolite C17H21NO3 (4)*	Xenobiotics	Food Component/Plant	0.2109	4.73012e-08	0.730111
557	Alcohol	Red wine	ethyl alpha-glucopyranoside	Xenobiotics	Food Component/Plant	0.446021	1.75544e-33	0.831266
558	Alcohol	Red wine	pentose acid*	Partially Characterized Molecules	Partially Characterized Molecules	0.320798	3.24728e-17	0.785465
559	Alcohol	White wine	theophylline	Xenobiotics	Xanthine Metabolism	0.205581	1.03556e-07	0.659574
560	Alcohol	White wine	X - 11795			0.247705	1.17458e-10	0.703949
561	Alcohol	White wine	2,3-dihydroxyisovalerate	Xenobiotics	Food Component/Plant	0.300329	3.49891e-15	0.698674
562	Alcohol	White wine	ethyl glucuronide	Xenobiotics	Chemical	0.305541	1.10021e-15	0.700813
564	Alcohol	White wine	2-hydroxyphytanate*	Lipid	Fatty Acid, Branched	0.212405	3.77537e-08	0.664956
565	Alcohol	White wine	ethyl alpha-glucopyranoside	Xenobiotics	Food Component/Plant	0.334419	1.17397e-18	0.734709
566	Alcohol	White wine	pentose acid*	Partially Characterized Molecules	Partially Characterized Molecules	0.238912	5.4042e-10	0.714143
567	Beverages	Black tea	theanine	Xenobiotics	Food Component/Plant	0.344252	1.02506e-19	0.75777
568	Beverages	Black tea	X - 17685			0.228994	2.89456e-09	0.68873
569	Beverages	Black tea	3-methoxycatechol sulfate (1)	Xenobiotics	Benzoate Metabolism	0.202393	1.67589e-07	0.682563
570	Beverages	Caffeinated	paraxanthine	Xenobiotics	Xanthine Metabolism	0.522519	2.63737e-47	0.927502
571	Beverages	Caffeinated	quinate	Xenobiotics	Food Component/Plant	0.708994	1.96261e-101	0.97562
572	Beverages	Caffeinated	theobromine	Xenobiotics	Xanthine Metabolism	0.20471	1.20132e-07	0.823817
573	Beverages	Caffeinated	theophylline	Xenobiotics	Xanthine Metabolism	0.559437	2.25937e-55	0.942044
574	Beverages	Caffeinated	2,3-dihydroxypyridine	Xenobiotics	Food Component/Plant	0.495629	5.03431e-42	0.921336
575	Beverages	Caffeinated	citramalate	Amino Acid	Glutamate Metabolism	0.24742	1.27571e-10	0.836007
576	Beverages	Caffeinated	N-(2-furoyl)glycine	Xenobiotics	Food Component/Plant	0.333032	1.76087e-18	0.849872
577	Beverages	Caffeinated	1,3-dimethylurate	Xenobiotics	Xanthine Metabolism	0.593366	9.8113e-64	0.951561
578	Beverages	Caffeinated	trigonelline (N'-methylnicotinate)	Cofactors and Vitamins	Nicotinate and Nicotinamide Metabolism	0.565457	8.71939e-57	0.947676
579	Beverages	Caffeinated	3-methylxanthine	Xenobiotics	Xanthine Metabolism	0.252927	4.77022e-11	0.834581
580	Beverages	Caffeinated	1-methylxanthine	Xenobiotics	Xanthine Metabolism	0.564649	1.35484e-56	0.942223
581	Beverages	Caffeinated	7-methylxanthine	Xenobiotics	Xanthine Metabolism	0.219303	1.34878e-08	0.832514
582	Beverages	Caffeinated	1-methylurate	Xenobiotics	Xanthine Metabolism	0.548952	5.59667e-53	0.933169
583	Beverages	Caffeinated	1,7-dimethylurate	Xenobiotics	Xanthine Metabolism	0.537363	1.98249e-50	0.932278
584	Beverages	Caffeinated	5-acetylamino-6-formylamino-3-methyluracil	Xenobiotics	Xanthine Metabolism	0.460868	7.37765e-36	0.904156
585	Beverages	Caffeinated	1,3,7-trimethylurate	Xenobiotics	Xanthine Metabolism	0.441975	8.57641e-33	0.90993
586	Beverages	Caffeinated	5-acetylamino-6-amino-3-methyluracil	Xenobiotics	Xanthine Metabolism	0.564018	1.91044e-56	0.941866
587	Beverages	Caffeinated	o-cresol sulfate	Xenobiotics	Benzoate Metabolism	0.294647	1.25996e-14	0.854398
588	Beverages	Caffeinated	benzoylcarnitine*	Xenobiotics	Chemical	0.212938	3.56877e-08	0.827666
589	Beverages	Caffeinated	3-methyl catechol sulfate (1)	Xenobiotics	Benzoate Metabolism	0.380663	4.40691e-24	0.891004
590	Beverages	Caffeinated	X - 21442			0.75195	1.20694e-120	0.97865
591	Beverages	Caffeinated	X - 17185			0.293603	1.57588e-14	0.848945
592	Beverages	Caffeinated	X - 12816			0.519754	9.68941e-47	0.913637
593	Beverages	Caffeinated	X - 12738			0.229149	2.82246e-09	0.848161
594	Beverages	Caffeinated	X - 13844			0.46065	8.02447e-36	0.901768
595	Beverages	Caffeinated	3-hydroxypyridine sulfate	Xenobiotics	Chemical	0.591305	3.37448e-63	0.959795
596	Beverages	Caffeinated	X - 23639			0.460449	8.66894e-36	0.913459
597	Beverages	Caffeinated	X - 23655			0.567181	3.39081e-57	0.954413
599	Beverages	Caffeinated	caffeine	Xenobiotics	Xanthine Metabolism	0.449079	6.35524e-34	0.902017
600	Beverages	Caffeinated	3-ethylcatechol sulfate (1)	Xenobiotics	Food Component/Plant	0.383244	2.05572e-24	0.891681
601	Beverages	Caffeinated	4-ethylcatechol sulfate	Xenobiotics	Benzoate Metabolism	0.263404	6.87449e-12	0.836292
602	Beverages	Caffeinated	3-hydroxy-2-methylpyridine sulfate	Xenobiotics	Chemical	0.26332	6.98455e-12	0.84146
603	Beverages	Caffeinated	3-hydroxypyridine glucuronide	Xenobiotics	Chemical	0.24058	4.18985e-10	0.837005
604	Beverages	Decaffeinated	quinate	Xenobiotics	Food Component/Plant	0.205425	1.08324e-07	0.691545
605	Beverages	Decaffeinated	X - 21442			0.272972	1.08597e-12	0.695038
606	Beverages	Total coffee	paraxanthine	Xenobiotics	Xanthine Metabolism	0.483755	7.73245e-40	0.917985
607	Beverages	Total coffee	quinate	Xenobiotics	Food Component/Plant	0.768897	2.37809e-129	0.993299
608	Beverages	Total coffee	theophylline	Xenobiotics	Xanthine Metabolism	0.526172	4.64309e-48	0.928286
609	Beverages	Total coffee	2,3-dihydroxypyridine	Xenobiotics	Food Component/Plant	0.49066	4.24047e-41	0.938801
610	Beverages	Total coffee	citramalate	Amino Acid	Glutamate Metabolism	0.254003	3.92558e-11	0.849123
611	Beverages	Total coffee	N-(2-furoyl)glycine	Xenobiotics	Food Component/Plant	0.325989	9.89329e-18	0.873004
612	Beverages	Total coffee	1,3-dimethylurate	Xenobiotics	Xanthine Metabolism	0.537202	2.14755e-50	0.93513
613	Beverages	Total coffee	trigonelline (N'-methylnicotinate)	Cofactors and Vitamins	Nicotinate and Nicotinamide Metabolism	0.573427	1.05683e-58	0.961541
614	Beverages	Total coffee	3-methylxanthine	Xenobiotics	Xanthine Metabolism	0.226359	4.42926e-09	0.823353
615	Beverages	Total coffee	homostachydrine*	Xenobiotics	Food Component/Plant	0.200256	2.27053e-07	0.824815
616	Beverages	Total coffee	1-methylxanthine	Xenobiotics	Xanthine Metabolism	0.526154	4.68257e-48	0.936413
617	Beverages	Total coffee	7-methylxanthine	Xenobiotics	Xanthine Metabolism	0.211156	4.66104e-08	0.824601
618	Beverages	Total coffee	1-methylurate	Xenobiotics	Xanthine Metabolism	0.495821	4.63309e-42	0.92433
619	Beverages	Total coffee	1,7-dimethylurate	Xenobiotics	Xanthine Metabolism	0.499971	7.5994e-43	0.917914
620	Beverages	Total coffee	5-acetylamino-6-formylamino-3-methyluracil	Xenobiotics	Xanthine Metabolism	0.411527	3.05269e-28	0.892073
621	Beverages	Total coffee	1,3,7-trimethylurate	Xenobiotics	Xanthine Metabolism	0.37731	1.17495e-23	0.89275
622	Beverages	Total coffee	5-acetylamino-6-amino-3-methyluracil	Xenobiotics	Xanthine Metabolism	0.536929	2.45929e-50	0.935165
623	Beverages	Total coffee	o-cresol sulfate	Xenobiotics	Benzoate Metabolism	0.291771	2.32769e-14	0.860957
624	Beverages	Total coffee	3-methyl catechol sulfate (1)	Xenobiotics	Benzoate Metabolism	0.401657	7.29172e-27	0.895958
625	Beverages	Total coffee	X - 21442			0.808695	4.34614e-153	0.98977
626	Beverages	Total coffee	X - 17185			0.319991	4.15398e-17	0.869119
627	Beverages	Total coffee	X - 12816			0.564468	1.49576e-56	0.938694
628	Beverages	Total coffee	X - 12738			0.215401	2.45771e-08	0.854577
629	Beverages	Total coffee	X - 13844			0.461307	6.22836e-36	0.922726
630	Beverages	Total coffee	3-hydroxypyridine sulfate	Xenobiotics	Chemical	0.611578	1.19657e-68	0.976119
631	Beverages	Total coffee	X - 23639			0.498788	1.27565e-42	0.933633
632	Beverages	Total coffee	X - 23655			0.562604	4.11129e-56	0.980182
633	Beverages	Total coffee	N-carbamoylalanine	Amino Acid	Alanine and Aspartate Metabolism	0.219466	1.3152e-08	0.829127
634	Beverages	Total coffee	caffeine	Xenobiotics	Xanthine Metabolism	0.397203	2.94958e-26	0.88833
635	Beverages	Total coffee	3-ethylcatechol sulfate (1)	Xenobiotics	Food Component/Plant	0.39201	1.46458e-25	0.898204
636	Beverages	Total coffee	4-ethylcatechol sulfate	Xenobiotics	Benzoate Metabolism	0.246081	1.61474e-10	0.837896
637	Beverages	Total coffee	3-hydroxy-2-methylpyridine sulfate	Xenobiotics	Chemical	0.236657	8.15432e-10	0.851868
638	Beverages	Total coffee	3-hydroxypyridine glucuronide	Xenobiotics	Chemical	0.216415	2.10532e-08	0.848161
639	Beverages	Diet beverages	acesulfame	Xenobiotics	Food Component/Plant	0.421384	1.15293e-29	0.822213
640	Beverages	Green tea	theanine	Xenobiotics	Food Component/Plant	0.252468	5.18296e-11	0.71703
642	Beverages	Total tea	theanine	Xenobiotics	Food Component/Plant	0.40114	8.58429e-27	0.864949
643	Beverages	Total tea	X - 17685			0.200091	2.32402e-07	0.732713
645	Beverages	Herbal tea	X - 18901			0.221609	9.41126e-09	0.741018
646	Beverages	Herbal tea	X - 12306			0.203186	1.49618e-07	0.70591

## Sheet: Table S3
Table A3. Food-metabolite associations identified using the average 24-h diet recalls in the CPS-3 Diet Assessment Sub-study.
	Food group	Food	BIOCHEMICAL	SUPER_PATHWAY	SUB_PATHWAY	R	pval	AUC
1	Fruits	Apples	4-allylphenol sulfate	Xenobiotics	Food Component/Plant	0.214005	3.03814e-08	0.700385
2	Fruits	Apples	beta-cryptoxanthin	Cofactors and Vitamins	Vitamin A Metabolism	0.202823	1.57588e-07	0.698817
3	Fruits	Berries	methyl glucopyranoside (alpha + beta)	Xenobiotics	Food Component/Plant	0.226555	4.292e-09	0.759303
4	Fruits	Berries	X - 17354			0.200538	2.18183e-07	0.732784
6	Fruits	Berries	X - 24475			0.208258	7.16147e-08	0.754384
7	Fruits	Blueberries	methyl glucopyranoside (alpha + beta)	Xenobiotics	Food Component/Plant	0.230661	2.20543e-09	0.748289
8	Fruits	Blueberries	X - 17354			0.20222	1.71776e-07	0.730147
9	Fruits	Blueberries	gamma-tocopherol/beta-tocopherol	Cofactors and Vitamins	Tocopherol Metabolism	-0.218128	1.61793e-08	0.748895
10	Fruits	Oranges	stachydrine	Xenobiotics	Food Component/Plant	0.254021	3.9129e-11	0.754883
11	Fruits	Oranges	chiro-inositol	Lipid	Inositol Metabolism	0.202888	1.5613e-07	0.708975
12	Fruits	Oranges	N-methylproline	Amino Acid	Urea cycle; Arginine and Proline Metabolism	0.219811	1.24648e-08	0.738095
13	Fruits	Oranges	methyl glucopyranoside (alpha + beta)	Xenobiotics	Food Component/Plant	0.230741	2.17699e-09	0.727937
14	Fruits	Oranges	beta-cryptoxanthin	Cofactors and Vitamins	Vitamin A Metabolism	0.325679	1.06629e-17	0.763901
15	Fruits	Oranges	3-hydroxystachydrine*	Xenobiotics	Food Component/Plant	0.27177	1.37508e-12	0.745402
16	Fruits	Orange juice	stachydrine	Xenobiotics	Food Component/Plant	0.343387	1.28158e-19	0.801005
17	Fruits	Orange juice	chiro-inositol	Lipid	Inositol Metabolism	0.219495	1.30916e-08	0.740163
18	Fruits	Orange juice	N-methylproline	Amino Acid	Urea cycle; Arginine and Proline Metabolism	0.310396	3.8595e-16	0.777695
19	Fruits	Orange juice	3-hydroxystachydrine*	Xenobiotics	Food Component/Plant	0.334591	1.19422e-18	0.790455
20	Fruits	Orange juice	N-methylhydroxyproline	Amino Acid	Urea cycle; Arginine and Proline Metabolism	0.261449	9.9343e-12	0.762083
21	Fruits	Peaches or plums	X - 12306			0.207136	8.44186e-08	0.706551
22	Fruits	Peaches or plums	beta-cryptoxanthin	Cofactors and Vitamins	Vitamin A Metabolism	0.226068	4.64083e-09	0.731216
23	Fruits	Raspberries	methyl glucopyranoside (alpha + beta)	Xenobiotics	Food Component/Plant	0.202809	1.57923e-07	0.650057
24	Fruits	Total citrus fruits and juices	stachydrine	Xenobiotics	Food Component/Plant	0.462975	3.26643e-36	0.853507
25	Fruits	Total citrus fruits and juices	chiro-inositol	Lipid	Inositol Metabolism	0.312471	2.39969e-16	0.771778
26	Fruits	Total citrus fruits and juices	N-methylproline	Amino Acid	Urea cycle; Arginine and Proline Metabolism	0.389259	3.38416e-25	0.817116
27	Fruits	Total citrus fruits and juices	methyl glucopyranoside (alpha + beta)	Xenobiotics	Food Component/Plant	0.250978	6.77504e-11	0.73503
28	Fruits	Total citrus fruits and juices	N1-methylinosine	Nucleotide	Purine Metabolism, (Hypo)Xanthine/Inosine containing	-0.217092	1.89761e-08	0.71261
29	Fruits	Total citrus fruits and juices	X - 23314			0.237764	6.76545e-10	0.731715
30	Fruits	Total citrus fruits and juices	beta-cryptoxanthin	Cofactors and Vitamins	Vitamin A Metabolism	0.355634	5.07879e-21	0.788352
31	Fruits	Total citrus fruits and juices	3-hydroxystachydrine*	Xenobiotics	Food Component/Plant	0.473948	4.27123e-38	0.842814
32	Fruits	Total citrus fruits and juices	N-methylhydroxyproline	Amino Acid	Urea cycle; Arginine and Proline Metabolism	0.293554	1.59221e-14	0.75916
33	Fruits	Watermelon	X - 25271			0.259359	1.46726e-11	0.66296
34	Vegetables	Beans	X - 11849			0.209743	5.75141e-08	0.719204
35	Vegetables	Cruciferous vegetables	sphingomyelin (d18:2/18:1)*	Lipid	Sphingomyelins	-0.210691	4.99603e-08	0.740483
36	Vegetables	Cruciferous vegetables	carotene diol (1)	Cofactors and Vitamins	Vitamin A Metabolism	0.215924	2.26935e-08	0.735244
37	Vegetables	Cruciferous vegetables	carotene diol (2)	Cofactors and Vitamins	Vitamin A Metabolism	0.203885	1.35321e-07	0.737097
38	Vegetables	Garlic	N-methyltaurine	Amino Acid	Methionine, Cysteine, SAM and Taurine Metabolism	0.236269	8.70421e-10	0.737525
39	Vegetables	Leafy greens	carotene diol (1)	Cofactors and Vitamins	Vitamin A Metabolism	0.233937	1.28496e-09	0.764756
40	Vegetables	Leafy greens	carotene diol (2)	Cofactors and Vitamins	Vitamin A Metabolism	0.213615	3.22254e-08	0.752103
41	Vegetables	Mushrooms	ergothioneine	Xenobiotics	Food Component/Plant	0.25633	2.56679e-11	0.702488
42	Vegetables	Mushrooms	X - 11847			0.237967	6.53682e-10	0.690405
43	Vegetables	Mushrooms	X - 11849			0.205281	1.10604e-07	0.669269
44	Vegetables	Mushrooms	X - 11858			0.219364	1.33607e-08	0.68513
46	Vegetables	Mushrooms	branched chain 14:0 dicarboxylic acid	Lipid	Fatty Acid, Dicarboxylate	0.205448	1.07963e-07	0.660928
47	Vegetables	Soy milk	4-ethylphenyl sulfate	Xenobiotics	Benzoate Metabolism	0.337106	6.35518e-19	0.641859
48	Vegetables	Soy milk	4-acetylphenyl sulfate	Xenobiotics	Benzoate Metabolism	0.271689	1.39682e-12	0.578771
49	Vegetables	Soy milk	X - 16649			0.287795	5.37679e-14	0.619511
50	Vegetables	Soy milk	X - 24637			0.334472	1.23046e-18	0.616125
51	Vegetables	Soy milk	genistein sulfate*	Xenobiotics	Food Component/Plant	0.206451	9.33001e-08	0.585009
52	Vegetables	Soy products	3-methylhistidine	Amino Acid	Histidine Metabolism	-0.211519	4.41508e-08	0.669447
53	Vegetables	Soy products	hydroxyproline	Amino Acid	Urea cycle; Arginine and Proline Metabolism	-0.227205	3.86609e-09	0.704306
54	Vegetables	Soy products	catechol sulfate	Xenobiotics	Benzoate Metabolism	0.202178	1.72823e-07	0.689763
55	Vegetables	Soy products	4-ethylphenyl sulfate	Xenobiotics	Benzoate Metabolism	0.351935	1.36692e-20	0.740911
56	Vegetables	Soy products	4-acetylphenyl sulfate	Xenobiotics	Benzoate Metabolism	0.227991	3.40531e-09	0.670017
57	Vegetables	Soy products	X - 11381			-0.257855	1.9387e-11	0.702131
58	Vegetables	Soy products	X - 13835			-0.212979	3.54689e-08	0.674472
59	Vegetables	Soy products	X - 21821			0.203316	1.46839e-07	0.689336
60	Vegetables	Soy products	X - 17354			0.209456	6.00056e-08	0.689122
63	Vegetables	Soy products	X - 16649			0.371388	6.459e-23	0.751283
64	Vegetables	Soy products	1-(1-enyl-stearoyl)-2-arachidonoyl-GPE (P-18:0/20:4)*	Lipid	Plasmalogen	-0.249513	8.80257e-11	0.691439
65	Vegetables	Soy products	1-(1-enyl-palmitoyl)-2-arachidonoyl-GPE (P-16:0/20:4)*	Lipid	Plasmalogen	-0.248762	1.00598e-10	0.688088
66	Vegetables	Soy products	1-(1-enyl-palmitoyl)-2-arachidonoyl-GPC (P-16:0/20:4)*	Lipid	Plasmalogen	-0.211483	4.43892e-08	0.682849
67	Vegetables	Soy products	X - 24637			0.362196	8.49238e-22	0.736135
68	Vegetables	Soy products	genistein sulfate*	Xenobiotics	Food Component/Plant	0.253443	4.34484e-11	0.685344
69	Vegetables	Fermented soy products	10-undecenoate (11:1n1)	Lipid	Medium Chain Fatty Acid	-0.204622	1.21677e-07	0.579092
70	Vegetables	Fermented soy products	X - 11261			-0.223961	6.49419e-09	0.588965
71	Vegetables	Fermented soy products	X - 12798			-0.236859	7.88114e-10	0.5715
72	Vegetables	Fermented soy products	X - 14939			-0.208499	6.91142e-08	0.591175
73	Vegetables	Fermented soy products	X - 16944			-0.211087	4.70943e-08	0.580482
75	Vegetables	Fermented soy products	tridecenedioate (C13:1-DC)*	Lipid	Fatty Acid, Dicarboxylate	-0.274424	8.15583e-13	0.58786
76	Grains	Corn products	X - 11372			0.230857	2.13593e-09	0.740911
77	Grains	Corn products	X - 11880			0.224382	6.07359e-09	0.727937
78	Grains	Refined grains	X - 23680			0.211018	4.75792e-08	0.847804
79	Grains	Whole grain cereals	2-aminophenol sulfate	Xenobiotics	Chemical	0.251989	5.64952e-11	0.802573
80	Grains	Whole grain cereals	X - 21752			0.382123	2.86493e-24	0.841781
81	Grains	Whole grain cereals	2-acetamidophenol sulfate	Xenobiotics	Drug - Analgesics, Anesthetics	0.243214	2.66189e-10	0.810237
82	Grains	Whole grain cereals	2,6-dihydroxybenzoic acid	Xenobiotics	Drug - Topical Agents	0.217826	1.69491e-08	0.793948
83	Grains	Whole grains	2-aminophenol sulfate	Xenobiotics	Chemical	0.237608	6.94589e-10	0.793092
84	Proteins	Dark meat fish	3-carboxy-4-methyl-5-propyl-2-furanpropanoate (CMPF)	Lipid	Fatty Acid, Dicarboxylate	0.282579	1.58027e-13	0.746792
85	Proteins	Dark meat fish	docosahexaenoate (DHA; 22:6n3)	Lipid	Long Chain Polyunsaturated Fatty Acid (n3 and n6)	0.231618	1.88501e-09	0.702381
86	Proteins	Dark meat fish	1-palmitoyl-2-docosahexaenoyl-GPC (16:0/22:6)	Lipid	Phosphatidylcholine (PC)	0.237496	7.07885e-10	0.71924
87	Proteins	Dark meat fish	1-stearoyl-2-docosahexaenoyl-GPC (18:0/22:6)	Lipid	Phosphatidylcholine (PC)	0.227704	3.56714e-09	0.718599
88	Proteins	Dark meat fish	1-stearoyl-2-oleoyl-GPG (18:0/18:1)	Lipid	Phosphatidylglycerol (PG)	0.227493	3.6904e-09	0.724016
89	Proteins	Dark meat fish	docosahexaenoylcarnitine (C22:6)*	Lipid	Fatty Acid Metabolism (Acyl Carnitine, Polyunsaturated)	0.229188	2.80479e-09	0.732321
90	Proteins	Dark meat fish	hydroxy-CMPF*	Lipid	Fatty Acid, Dicarboxylate	0.269668	2.07107e-12	0.741303
91	Proteins	Dark meat fish	X - 25417			0.213168	3.44755e-08	0.723553
92	Proteins	Dark meat fish	X - 25419			0.22061	1.10048e-08	0.710472
94	Proteins	Other nuts	X - 11315			0.320313	3.84944e-17	0.841068
95	Proteins	Other nuts	X - 24473			0.202777	1.58632e-07	0.777588
96	Proteins	Other nuts	X - 24475			0.297029	7.5393e-15	0.824957
97	Proteins	Other nuts	beta-cryptoxanthin	Cofactors and Vitamins	Vitamin A Metabolism	0.207358	8.17292e-08	0.78714
98	Proteins	Other nuts	X - 25524			0.243369	2.59143e-10	0.800542
99	Proteins	Peanuts	4-vinylphenol sulfate	Xenobiotics	Benzoate Metabolism	0.226212	4.53523e-09	0.702666
100	Proteins	Peanuts	tryptophan betaine	Amino Acid	Tryptophan Metabolism	0.325413	1.13712e-17	0.767002
101	Proteins	Peanuts	gamma-glutamylvaline	Peptide	Gamma-glutamyl Amino Acid	-0.200367	2.23503e-07	0.712147
102	Proteins	Peanuts	X - 23644			0.265585	4.54347e-12	0.72088
104	Proteins	Peanuts	behenoylcarnitine (C22)*	Lipid	Fatty Acid Metabolism (Acyl Carnitine, Long Chain Saturated)	0.202035	1.76373e-07	0.69347
105	Proteins	Peanuts	lignoceroylcarnitine (C24)*	Lipid	Fatty Acid Metabolism (Acyl Carnitine, Long Chain Saturated)	0.241695	3.45989e-10	0.713965
106	Proteins	Peanuts	methyl vanillate sulfate	Xenobiotics	Food Component/Plant	0.221454	9.64416e-09	0.690441
107	Proteins	Poultry	3-methylhistidine	Amino Acid	Histidine Metabolism	0.401172	8.49908e-27	0.8071
108	Proteins	Poultry	creatine	Amino Acid	Creatine Metabolism	0.296502	8.4487e-15	0.803464
109	Proteins	Poultry	1-methylhistidine	Amino Acid	Histidine Metabolism	0.209414	6.03842e-08	0.775556
110	Proteins	Poultry	3-carboxy-4-methyl-5-propyl-2-furanpropanoate (CMPF)	Lipid	Fatty Acid, Dicarboxylate	0.20103	2.03489e-07	0.775663
111	Proteins	Poultry	hydroxyproline	Amino Acid	Urea cycle; Arginine and Proline Metabolism	0.24275	2.88465e-10	0.784716
112	Proteins	Poultry	isovalerylcarnitine (C5)	Amino Acid	Leucine, Isoleucine and Valine Metabolism	0.253458	4.33318e-11	0.783932
113	Proteins	Poultry	1-oleoyl-GPE (18:1)	Lipid	Lysophospholipid	-0.210463	5.16798e-08	0.781794
114	Proteins	Poultry	4-ethylphenyl sulfate	Xenobiotics	Benzoate Metabolism	-0.211943	4.1436e-08	0.787782
115	Proteins	Poultry	1-linoleoyl-GPE (18:2)*	Lipid	Lysophospholipid	-0.201361	1.94127e-07	0.787318
116	Proteins	Poultry	1-(1-enyl-palmitoyl)-GPE (P-16:0)*	Lipid	Lysoplasmalogen	0.245909	1.66407e-10	0.790063
117	Proteins	Poultry	2-aminobutyrate	Amino Acid	Glutathione Metabolism	0.210998	4.77213e-08	0.783861
118	Proteins	Poultry	N-acetyl-3-methylhistidine*	Amino Acid	Histidine Metabolism	0.307157	8.04369e-16	0.794803
119	Proteins	Poultry	X - 11381			0.283246	1.37869e-13	0.777017
120	Proteins	Poultry	X - 13835			0.41702	4.98409e-29	0.813338
121	Proteins	Poultry	X - 21821			-0.237408	7.18523e-10	0.799936
123	Proteins	Poultry	X - 17351			-0.219211	1.36836e-08	0.799187
124	Proteins	Poultry	1-(1-enyl-stearoyl)-2-arachidonoyl-GPE (P-18:0/20:4)*	Lipid	Plasmalogen	0.40325	4.40009e-27	0.812126
125	Proteins	Poultry	1-stearoyl-2-oleoyl-GPG (18:0/18:1)	Lipid	Phosphatidylglycerol (PG)	0.204033	1.32453e-07	0.766253
126	Proteins	Poultry	1-(1-enyl-palmitoyl)-2-arachidonoyl-GPE (P-16:0/20:4)*	Lipid	Plasmalogen	0.423011	6.64271e-30	0.828557
127	Proteins	Poultry	1-(1-enyl-palmitoyl)-2-linoleoyl-GPE (P-16:0/18:2)*	Lipid	Plasmalogen	0.30439	1.49521e-15	0.799936
128	Proteins	Poultry	1-oleoyl-2-linoleoyl-GPE (18:1/18:2)*	Lipid	Phosphatidylethanolamine (PE)	-0.249445	8.91014e-11	0.792629
129	Proteins	Poultry	1-(1-enyl-palmitoyl)-2-arachidonoyl-GPC (P-16:0/20:4)*	Lipid	Plasmalogen	0.35306	1.01285e-20	0.808811
130	Proteins	Poultry	X - 24637			-0.268139	2.78395e-12	0.778122
131	Proteins	Poultry	1,2-dilinoleoyl-GPE (18:2/18:2)*	Lipid	Phosphatidylethanolamine (PE)	-0.225426	5.1431e-09	0.780938
132	Proteins	Poultry	hydroxy-CMPF*	Lipid	Fatty Acid, Dicarboxylate	0.217882	1.68043e-08	0.778479
133	Proteins	Poultry	1-methyl-5-imidazoleacetate	Amino Acid	Histidine Metabolism	0.393588	9.02679e-26	0.798011
134	Proteins	Processed meat	3-methylhistidine	Amino Acid	Histidine Metabolism	0.293644	1.56208e-14	0.786712
135	Proteins	Processed meat	creatine	Amino Acid	Creatine Metabolism	0.245492	1.79027e-10	0.78297
136	Proteins	Processed meat	hydroxyproline	Amino Acid	Urea cycle; Arginine and Proline Metabolism	0.274856	7.48676e-13	0.788958
137	Proteins	Processed meat	1-(1-enyl-palmitoyl)-GPE (P-16:0)*	Lipid	Lysoplasmalogen	0.222926	7.64956e-09	0.795374
138	Proteins	Processed meat	N-acetyl-3-methylhistidine*	Amino Acid	Histidine Metabolism	0.207058	8.53938e-08	0.779762
139	Proteins	Processed meat	X - 11299			0.208809	6.60284e-08	0.80596
140	Proteins	Processed meat	X - 13835			0.30822	6.32696e-16	0.790776
141	Proteins	Processed meat	X - 11483			0.232139	1.73024e-09	0.811734
142	Proteins	Processed meat	1-(1-enyl-stearoyl)-2-arachidonoyl-GPE (P-18:0/20:4)*	Lipid	Plasmalogen	0.308002	6.64688e-16	0.80407
143	Proteins	Processed meat	1-(1-enyl-palmitoyl)-2-arachidonoyl-GPE (P-16:0/20:4)*	Lipid	Plasmalogen	0.298102	5.97174e-15	0.803857
144	Proteins	Processed meat	1-(1-enyl-palmitoyl)-2-linoleoyl-GPE (P-16:0/18:2)*	Lipid	Plasmalogen	0.244511	2.12482e-10	0.79876
145	Proteins	Processed meat	1-(1-enyl-palmitoyl)-2-arachidonoyl-GPC (P-16:0/20:4)*	Lipid	Plasmalogen	0.236503	8.36806e-10	0.784859
146	Proteins	Processed meat	1-methyl-5-imidazoleacetate	Amino Acid	Histidine Metabolism	0.254954	3.30151e-11	0.782542
147	Proteins	Red meat	creatine	Amino Acid	Creatine Metabolism	0.206552	9.19427e-08	0.789956
148	Proteins	Red meat	hydroxyproline	Amino Acid	Urea cycle; Arginine and Proline Metabolism	0.302619	2.21625e-15	0.809203
149	Proteins	Red meat	(16 or 17)-methylstearate (a19:0 or i19:0)	Lipid	Fatty Acid, Branched	0.206584	9.15178e-08	0.784217
150	Proteins	Red meat	S-methylcysteine	Amino Acid	Methionine, Cysteine, SAM and Taurine Metabolism	-0.208912	6.50355e-08	0.769675
153	Proteins	Red meat	X - 11381			0.368962	1.28499e-22	0.828272
154	Proteins	Red meat	X - 12798			0.301782	2.66668e-15	0.810843
155	Proteins	Red meat	1-(1-enyl-stearoyl)-2-arachidonoyl-GPE (P-18:0/20:4)*	Lipid	Plasmalogen	0.367915	1.72616e-22	0.817543
156	Proteins	Red meat	1-(1-enyl-stearoyl)-2-oleoyl-GPE (P-18:0/18:1)	Lipid	Plasmalogen	0.255095	3.21766e-11	0.785821
157	Proteins	Red meat	sphingomyelin (d18:1/17:0, d17:1/18:0, d19:1/16:0)	Lipid	Sphingomyelins	0.213119	3.47295e-08	0.777837
158	Proteins	Red meat	1-(1-enyl-palmitoyl)-2-arachidonoyl-GPE (P-16:0/20:4)*	Lipid	Plasmalogen	0.320241	3.91531e-17	0.803286
159	Proteins	Red meat	1-(1-enyl-palmitoyl)-2-linoleoyl-GPE (P-16:0/18:2)*	Lipid	Plasmalogen	0.240767	4.05816e-10	0.781544
160	Proteins	Red meat	1-(1-enyl-palmitoyl)-2-arachidonoyl-GPC (P-16:0/20:4)*	Lipid	Plasmalogen	0.268695	2.50066e-12	0.782934
161	Proteins	Red meat	1-(1-enyl-stearoyl)-2-linoleoyl-GPE (P-18:0/18:2)*	Lipid	Plasmalogen	0.203829	1.36415e-07	0.771885
163	Proteins	Red meat	3,5-dichloro-2,6-dihydroxybenzoic acid	Xenobiotics	Chemical	0.218422	1.54607e-08	0.773881
164	Proteins	Red meat	3-bromo-5-chloro-2,6-dihydroxybenzoic acid*	Xenobiotics	Chemical	0.235329	1.01882e-09	0.771849
165	Proteins	Seeds	ergothioneine	Xenobiotics	Food Component/Plant	0.210397	5.21919e-08	0.720701
166	Proteins	Seeds	X - 11847			0.275786	6.22421e-13	0.760657
167	Proteins	Seeds	X - 11849			0.268811	2.44512e-12	0.75777
168	Proteins	Seeds	X - 17354			0.25899	1.5715e-11	0.748931
169	Proteins	Seeds	X - 11858			0.266148	4.08001e-12	0.76194
170	Proteins	Seeds	X - 22509			0.219545	1.29904e-08	0.734709
171	Proteins	Seeds	carotene diol (2)	Cofactors and Vitamins	Vitamin A Metabolism	0.200188	2.29244e-07	0.729577
172	Proteins	Shellfish	X - 25417			0.211502	4.42662e-08	0.708084
173	Proteins	Shellfish	X - 25419			0.200933	2.0631e-07	0.68513
174	Proteins	Shellfish	X - 25810			0.242268	3.13468e-10	0.703201
175	Proteins	Total fish	3-carboxy-4-methyl-5-propyl-2-furanpropanoate (CMPF)	Lipid	Fatty Acid, Dicarboxylate	0.30499	1.308e-15	0.734887
176	Proteins	Total fish	docosahexaenoate (DHA; 22:6n3)	Lipid	Long Chain Polyunsaturated Fatty Acid (n3 and n6)	0.237981	6.52121e-10	0.667879
177	Proteins	Total fish	1-palmitoyl-2-docosahexaenoyl-GPC (16:0/22:6)	Lipid	Phosphatidylcholine (PC)	0.267707	3.02564e-12	0.711541
178	Proteins	Total fish	1-stearoyl-2-docosahexaenoyl-GPC (18:0/22:6)	Lipid	Phosphatidylcholine (PC)	0.240116	4.53614e-10	0.682884
179	Proteins	Total fish	1-stearoyl-2-oleoyl-GPG (18:0/18:1)	Lipid	Phosphatidylglycerol (PG)	0.266964	3.49017e-12	0.713145
180	Proteins	Total fish	linoleoyl-docosahexaenoyl-glycerol (18:2/22:6) [2]*	Lipid	Diacylglycerol	0.201299	1.95848e-07	0.638901
181	Proteins	Total fish	docosahexaenoylcarnitine (C22:6)*	Lipid	Fatty Acid Metabolism (Acyl Carnitine, Polyunsaturated)	0.255721	2.87e-11	0.70566
182	Proteins	Total fish	hydroxy-CMPF*	Lipid	Fatty Acid, Dicarboxylate	0.274257	8.42957e-13	0.720096
183	Proteins	Total fish	X - 25417			0.263857	6.31057e-12	0.711007
184	Proteins	Total fish	X - 25419			0.2039	1.35019e-07	0.661605
185	Proteins	Total nuts	tryptophan betaine	Amino Acid	Tryptophan Metabolism	0.299089	4.81664e-15	0.8251
186	Proteins	Total nuts	X - 23644			0.260847	1.11186e-11	0.800827
187	Proteins	Total nuts	X - 11315			0.258826	1.61985e-11	0.823389
188	Proteins	Total nuts	X - 24475			0.223542	6.9394e-09	0.798154
189	Dairy	Almond milk or rice milk	3,5-dichloro-2,6-dihydroxybenzoic acid	Xenobiotics	Chemical	-0.205608	1.05486e-07	0.637012
190	Dairy	Almond milk or rice milk	3-bromo-5-chloro-2,6-dihydroxybenzoic acid*	Xenobiotics	Chemical	-0.212289	3.93444e-08	0.641681
191	Dairy	Total cheese	10-undecenoate (11:1n1)	Lipid	Medium Chain Fatty Acid	0.206102	9.81733e-08	0.785572
193	Dairy	Total cheese	sphingomyelin (d17:1/16:0, d18:1/15:0, d16:1/17:0)*	Lipid	Sphingomyelins	0.242465	3.02988e-10	0.77659
194	Dairy	Total cheese	margaroylcarnitine (C17)*	Lipid	Fatty Acid Metabolism (Acyl Carnitine, Long Chain Saturated)	0.204645	1.21269e-07	0.783718
195	Dairy	Total cheese	2-hydroxyphytanate*	Lipid	Fatty Acid, Branched	0.217587	1.75873e-08	0.802573
196	Dairy	Total cheese	heptenedioate (C7:1-DC)*	Lipid	Fatty Acid, Dicarboxylate	0.233945	1.28324e-09	0.780617
197	Dairy	Total cheese	sphingomyelin (d17:1/14:0, d16:1/15:0)*	Lipid	Sphingomyelins	0.216293	2.14491e-08	0.779156
198	Dairy	Total cheese	tridecenedioate (C13:1-DC)*	Lipid	Fatty Acid, Dicarboxylate	0.257287	2.15277e-11	0.775556
199	Dairy	Milk	X - 11381			0.267699	3.02993e-12	0.766218
200	Dairy	Milk	X - 12798			0.243368	2.59167e-10	0.734032
201	Dairy	Milk	N,N,N-trimethyl-5-aminovalerate	Amino Acid	Lysine Metabolism	0.226879	4.07433e-09	0.732143
202	Dairy	Milk	3-bromo-5-chloro-2,6-dihydroxybenzoic acid*	Xenobiotics	Chemical	0.233599	1.35908e-09	0.749358
203	Fats and Oils	Creamy salad dressing	X - 11261			0.217006	1.92292e-08	0.68734
204	Fats and Oils	Creamy salad dressing	X - 15486			0.204627	1.21581e-07	0.683027
205	Fats and Oils	Creamy salad dressing	X - 21319			0.223925	6.53117e-09	0.689763
206	Fats and Oils	Creamy salad dressing	X - 11478			0.250832	6.95467e-11	0.694753
207	Fats and Oils	Creamy salad dressing	X - 14939			0.212367	3.88843e-08	0.675863
208	Fats and Oils	Creamy salad dressing	X - 16944			0.250483	7.40375e-11	0.70345
209	Fats and Oils	Creamy salad dressing	X - 18921			0.223684	6.78491e-09	0.691652
210	Fats and Oils	Creamy salad dressing	X - 23680			0.23575	9.49444e-10	0.690654
211	Fats and Oils	Oil and vinegar salad dressing	carotene diol (1)	Cofactors and Vitamins	Vitamin A Metabolism	0.219808	1.24703e-08	0.809809
212	Miscellaneous	Chips	eicosanedioate (C20-DC)	Lipid	Fatty Acid, Dicarboxylate	0.212964	3.55506e-08	0.757022
213	Miscellaneous	Chips	X - 21339			0.259688	1.38028e-11	0.784574
214	Miscellaneous	Chips	X - 11372			0.273469	9.84714e-13	0.795053
215	Miscellaneous	Chips	X - 11880			0.283349	1.34989e-13	0.796336
217	Miscellaneous	Chips	X - 24951			0.206464	9.31296e-08	0.776376
218	Miscellaneous	Chips	eicosenedioate (C20:1-DC)*	Lipid	Fatty Acid, Dicarboxylate	0.203027	1.53066e-07	0.756808
219	Miscellaneous	Dark chocolate	theobromine	Xenobiotics	Xanthine Metabolism	0.218052	1.63709e-08	0.721735
220	Miscellaneous	Dark chocolate	3-methylxanthine	Xenobiotics	Xanthine Metabolism	0.21935	1.33903e-08	0.71204
221	Miscellaneous	Dark chocolate	7-methylxanthine	Xenobiotics	Xanthine Metabolism	0.227422	3.73302e-09	0.7212
222	Miscellaneous	Dark chocolate	3,7-dimethylurate	Xenobiotics	Xanthine Metabolism	0.208385	7.0286e-08	0.682457
223	Miscellaneous	Dark chocolate	X - 13728			0.22479	5.69179e-09	0.71425
224	Miscellaneous	Chocolate candies	theobromine	Xenobiotics	Xanthine Metabolism	0.287921	5.2362e-14	0.828949
225	Miscellaneous	Chocolate candies	3-methylxanthine	Xenobiotics	Xanthine Metabolism	0.285258	9.10841e-14	0.829377
226	Miscellaneous	Chocolate candies	7-methylxanthine	Xenobiotics	Xanthine Metabolism	0.282952	1.46419e-13	0.832549
227	Miscellaneous	Chocolate candies	3,7-dimethylurate	Xenobiotics	Xanthine Metabolism	0.292922	1.82208e-14	0.82984
228	Miscellaneous	Chocolate candies	7-methylurate	Xenobiotics	Xanthine Metabolism	0.207787	7.67382e-08	0.809738
229	Miscellaneous	Chocolate candies	X - 13728			0.315791	1.11317e-16	0.83868
230	Miscellaneous	Soy sauce	X - 11847			0.203287	1.47463e-07	0.658255
231	Miscellaneous	Soy sauce	X - 11849			0.203031	1.52979e-07	0.660287
232	Miscellaneous	Soy sauce	X - 11858			0.205386	1.08927e-07	0.662496
233	Miscellaneous	Artificial sweeteners	erythritol	Xenobiotics	Food Component/Plant	0.204297	1.27512e-07	0.634303
234	Miscellaneous	Artificial sweeteners	saccharin	Xenobiotics	Food Component/Plant	0.213888	3.09247e-08	0.661356
235	Miscellaneous	Artificial sweeteners	acesulfame	Xenobiotics	Food Component/Plant	0.230783	2.162e-09	0.735636
236	Alcohol	Total alcohol	paraxanthine	Xenobiotics	Xanthine Metabolism	0.249203	9.0016e-11	0.797975
237	Alcohol	Total alcohol	quinate	Xenobiotics	Food Component/Plant	0.252714	4.79334e-11	0.806494
238	Alcohol	Total alcohol	theophylline	Xenobiotics	Xanthine Metabolism	0.289717	3.4367e-14	0.818862
239	Alcohol	Total alcohol	1-myristoyl-2-palmitoyl-GPC (14:0/16:0)	Lipid	Phosphatidylcholine (PC)	0.218076	1.5905e-08	0.7716
240	Alcohol	Total alcohol	1,3-dimethylurate	Xenobiotics	Xanthine Metabolism	0.266017	4.02984e-12	0.797904
241	Alcohol	Total alcohol	trigonelline (N'-methylnicotinate)	Cofactors and Vitamins	Nicotinate and Nicotinamide Metabolism	0.233485	1.34579e-09	0.796478
242	Alcohol	Total alcohol	X - 11795			0.274689	7.43571e-13	0.829591
243	Alcohol	Total alcohol	piperine	Xenobiotics	Food Component/Plant	0.203639	1.37142e-07	0.796193
244	Alcohol	Total alcohol	1-methylxanthine	Xenobiotics	Xanthine Metabolism	0.242324	3.01008e-10	0.791275
245	Alcohol	Total alcohol	1-methylurate	Xenobiotics	Xanthine Metabolism	0.210878	4.74627e-08	0.770174
246	Alcohol	Total alcohol	1,7-dimethylurate	Xenobiotics	Xanthine Metabolism	0.251546	5.91724e-11	0.799829
247	Alcohol	Total alcohol	5-acetylamino-6-formylamino-3-methyluracil	Xenobiotics	Xanthine Metabolism	0.241362	3.55339e-10	0.782293
248	Alcohol	Total alcohol	1,3,7-trimethylurate	Xenobiotics	Xanthine Metabolism	0.258035	1.81071e-11	0.797762
249	Alcohol	Total alcohol	5-acetylamino-6-amino-3-methyluracil	Xenobiotics	Xanthine Metabolism	0.229563	2.56631e-09	0.780974
250	Alcohol	Total alcohol	androstenediol (3beta,17beta) disulfate (1)	Lipid	Androgenic Steroids	0.227591	3.53457e-09	0.787532
251	Alcohol	Total alcohol	androstenediol (3beta,17beta) monosulfate (2)	Lipid	Androgenic Steroids	0.203901	1.32071e-07	0.770138
252	Alcohol	Total alcohol	2,3-dihydroxyisovalerate	Xenobiotics	Food Component/Plant	0.398946	1.56808e-26	0.853971
253	Alcohol	Total alcohol	ethyl glucuronide	Xenobiotics	Chemical	0.403545	3.66241e-27	0.869903
254	Alcohol	Total alcohol	N2,N5-diacetylornithine	Amino Acid	Urea cycle; Arginine and Proline Metabolism	0.21137	4.40956e-08	0.781829
255	Alcohol	Total alcohol	gamma-CEHC	Cofactors and Vitamins	Tocopherol Metabolism	-0.218134	1.57633e-08	0.792094
256	Alcohol	Total alcohol	X - 21442			0.293974	1.39007e-14	0.80628
257	Alcohol	Total alcohol	X - 11847			0.239308	5.05111e-10	0.78796
259	Alcohol	Total alcohol	X - 11849			0.243866	2.30377e-10	0.79295
260	Alcohol	Total alcohol	X - 12816			0.248959	9.40158e-11	0.783041
261	Alcohol	Total alcohol	X - 11858			0.245678	1.67857e-10	0.798368
262	Alcohol	Total alcohol	X - 12026			-0.259132	1.47719e-11	0.794554
263	Alcohol	Total alcohol	3-hydroxypyridine sulfate	Xenobiotics	Chemical	0.262729	7.52977e-12	0.807385
264	Alcohol	Total alcohol	X - 23587			0.204376	1.23315e-07	0.78076
265	Alcohol	Total alcohol	X - 23639			0.222832	7.56324e-09	0.782186
266	Alcohol	Total alcohol	X - 23655			0.243639	2.39658e-10	0.794803
267	Alcohol	Total alcohol	X - 23314			0.299515	4.18378e-15	0.825848
268	Alcohol	Total alcohol	1-palmitoyl-2-oleoyl-GPC (16:0/18:1)	Lipid	Phosphatidylcholine (PC)	0.244919	1.91735e-10	0.79434
269	Alcohol	Total alcohol	1-palmitoyl-2-palmitoleoyl-GPC (16:0/16:1)*	Lipid	Phosphatidylcholine (PC)	0.207301	8.05647e-08	0.769176
270	Alcohol	Total alcohol	1-(1-enyl-palmitoyl)-2-oleoyl-GPC (P-16:0/18:1)*	Lipid	Plasmalogen	0.203274	1.44552e-07	0.792914
271	Alcohol	Total alcohol	caffeine	Xenobiotics	Xanthine Metabolism	0.266859	3.42926e-12	0.815476
272	Alcohol	Total alcohol	2-hydroxyphytanate*	Lipid	Fatty Acid, Branched	0.231689	1.81134e-09	0.794946
273	Alcohol	Total alcohol	sulfate of piperine metabolite C18H21NO3 (3)*	Xenobiotics	Food Component/Plant	0.20731	8.04505e-08	0.79213
274	Alcohol	Total alcohol	X - 25419			0.214987	2.55478e-08	0.791702
275	Alcohol	Total alcohol	3-ethylcatechol sulfate (1)	Xenobiotics	Food Component/Plant	0.223672	6.62153e-09	0.768
276	Alcohol	Total alcohol	ethyl alpha-glucopyranoside	Xenobiotics	Food Component/Plant	0.462963	2.90617e-36	0.88302
277	Alcohol	Total alcohol	pentose acid*	Partially Characterized Molecules	Partially Characterized Molecules	0.283097	1.36219e-13	0.826454
278	Alcohol	Total alcohol	X - 25810			0.208464	6.78955e-08	0.785572
279	Alcohol	Beer	theophylline	Xenobiotics	Xanthine Metabolism	0.230972	2.03778e-09	0.810201
280	Alcohol	Beer	1,3-dimethylurate	Xenobiotics	Xanthine Metabolism	0.206589	8.94093e-08	0.801575
281	Alcohol	Beer	X - 11795			0.234545	1.12807e-09	0.810023
285	Alcohol	Beer	2,3-dihydroxyisovalerate	Xenobiotics	Food Component/Plant	0.2421	3.12859e-10	0.80293
286	Alcohol	Beer	ethyl glucuronide	Xenobiotics	Chemical	0.241833	3.27602e-10	0.794732
287	Alcohol	Beer	1-palmitoyl-2-linoleoyl-GPC (16:0/18:2)	Lipid	Phosphatidylcholine (PC)	0.201263	1.92687e-07	0.782079
288	Alcohol	Beer	X - 12026			-0.20324	1.45251e-07	0.800506
290	Alcohol	Beer	1-palmitoyl-2-oleoyl-GPC (16:0/18:1)	Lipid	Phosphatidylcholine (PC)	0.202971	1.50972e-07	0.785857
291	Alcohol	Beer	caffeine	Xenobiotics	Xanthine Metabolism	0.221211	9.76338e-09	0.799865
292	Alcohol	Beer	ethyl alpha-glucopyranoside	Xenobiotics	Food Component/Plant	0.326823	7.63336e-18	0.819397
293	Alcohol	Total wine	2-isopropylmalate	Xenobiotics	Food Component/Plant	0.216132	2.14483e-08	0.724658
295	Alcohol	Total wine	quinate	Xenobiotics	Food Component/Plant	0.238914	5.40194e-10	0.739699
296	Alcohol	Total wine	theophylline	Xenobiotics	Xanthine Metabolism	0.227106	3.82283e-09	0.735066
297	Alcohol	Total wine	3-carboxy-4-methyl-5-propyl-2-furanpropanoate (CMPF)	Lipid	Fatty Acid, Dicarboxylate	0.210196	5.25388e-08	0.712076
298	Alcohol	Total wine	1,3-dimethylurate	Xenobiotics	Xanthine Metabolism	0.202071	1.71727e-07	0.724979
299	Alcohol	Total wine	X - 11795			0.24111	3.71044e-10	0.732
300	Alcohol	Total wine	piperine	Xenobiotics	Food Component/Plant	0.202417	1.63455e-07	0.737382
301	Alcohol	Total wine	5-acetylamino-6-formylamino-3-methyluracil	Xenobiotics	Xanthine Metabolism	0.203029	1.4973e-07	0.731608
302	Alcohol	Total wine	2,3-dihydroxyisovalerate	Xenobiotics	Food Component/Plant	0.422335	7.56943e-30	0.801362
303	Alcohol	Total wine	ethyl glucuronide	Xenobiotics	Chemical	0.399543	1.29993e-26	0.82207
305	Alcohol	Total wine	gamma-CEHC	Cofactors and Vitamins	Tocopherol Metabolism	-0.214011	2.96297e-08	0.716282
306	Alcohol	Total wine	X - 21442			0.256817	2.26716e-11	0.732214
307	Alcohol	Total wine	X - 11847			0.211423	4.37483e-08	0.691652
309	Alcohol	Total wine	X - 11849			0.2081	7.16379e-08	0.696928
310	Alcohol	Total wine	X - 12816			0.211894	4.07693e-08	0.709082
312	Alcohol	Total wine	X - 11858			0.223119	7.22832e-09	0.700634
313	Alcohol	Total wine	X - 12026			-0.256089	2.59145e-11	0.728151
314	Alcohol	Total wine	3-hydroxypyridine sulfate	Xenobiotics	Chemical	0.232304	1.63648e-09	0.728935
316	Alcohol	Total wine	X - 23655			0.233193	1.41262e-09	0.730575
317	Alcohol	Total wine	X - 23314			0.318225	5.96634e-17	0.777124
318	Alcohol	Total wine	1-palmitoyl-2-docosahexaenoyl-GPC (16:0/22:6)	Lipid	Phosphatidylcholine (PC)	0.204372	1.23397e-07	0.718385
319	Alcohol	Total wine	X - 24473			0.251652	5.80587e-11	0.733141
320	Alcohol	Total wine	caffeine	Xenobiotics	Xanthine Metabolism	0.203912	1.31858e-07	0.726939
321	Alcohol	Total wine	2-hydroxyphytanate*	Lipid	Fatty Acid, Branched	0.204655	1.18449e-07	0.729149
322	Alcohol	Total wine	ribulonate/xylulonate/lyxonate*	Carbohydrate	Pentose Metabolism	0.21207	3.97034e-08	0.725513
323	Alcohol	Total wine	resveratrol disulfate (1)*	Xenobiotics	Food Component/Plant	0.214441	2.77551e-08	0.736812
325	Alcohol	Total wine	3-ethylcatechol sulfate (1)	Xenobiotics	Food Component/Plant	0.200827	2.05024e-07	0.698638
326	Alcohol	Total wine	ethyl alpha-glucopyranoside	Xenobiotics	Food Component/Plant	0.408068	8.572e-28	0.799187
327	Alcohol	Total wine	pentose acid*	Partially Characterized Molecules	Partially Characterized Molecules	0.35793	2.54635e-21	0.813373
328	Alcohol	Red wine	2-isopropylmalate	Xenobiotics	Food Component/Plant	0.203117	1.47836e-07	0.686841
330	Alcohol	Red wine	theophylline	Xenobiotics	Xanthine Metabolism	0.204913	1.14097e-07	0.737881
331	Alcohol	Red wine	piperine	Xenobiotics	Food Component/Plant	0.209206	6.08469e-08	0.71703
333	Alcohol	Red wine	2,3-dihydroxyisovalerate	Xenobiotics	Food Component/Plant	0.358245	2.33728e-21	0.772419
334	Alcohol	Red wine	ethyl glucuronide	Xenobiotics	Chemical	0.335414	9.15198e-19	0.758376
335	Alcohol	Red wine	X - 21442			0.23104	2.01533e-09	0.735992
337	Alcohol	Red wine	X - 11849			0.217161	1.83166e-08	0.707763
338	Alcohol	Red wine	X - 11858			0.229438	2.61903e-09	0.71728
339	Alcohol	Red wine	X - 12026			-0.24287	2.73862e-10	0.737454
340	Alcohol	Red wine	X - 23655			0.208663	6.59356e-08	0.716852
341	Alcohol	Red wine	X - 23314			0.292918	1.74266e-14	0.749929
342	Alcohol	Red wine	X - 24473			0.257419	2.02891e-11	0.730717
343	Alcohol	Red wine	resveratrol disulfate (1)*	Xenobiotics	Food Component/Plant	0.236125	8.65797e-10	0.740234
344	Alcohol	Red wine	ethyl alpha-glucopyranoside	Xenobiotics	Food Component/Plant	0.352675	1.0495e-20	0.777196
345	Alcohol	Red wine	pentose acid*	Partially Characterized Molecules	Partially Characterized Molecules	0.305282	1.16582e-15	0.763259
346	Alcohol	White wine	X - 11795			0.24725	1.2728e-10	0.686128
347	Alcohol	White wine	2,3-dihydroxyisovalerate	Xenobiotics	Food Component/Plant	0.358053	2.46255e-21	0.719347
348	Alcohol	White wine	ethyl glucuronide	Xenobiotics	Chemical	0.353298	8.88656e-21	0.704127
349	Alcohol	White wine	X - 23314			0.227644	3.50473e-09	0.689656
350	Alcohol	White wine	ethyl alpha-glucopyranoside	Xenobiotics	Food Component/Plant	0.321474	2.76487e-17	0.721379
351	Alcohol	White wine	pentose acid*	Partially Characterized Molecules	Partially Characterized Molecules	0.29181	2.2064e-14	0.735636
352	Beverages	Black tea	theanine	Xenobiotics	Food Component/Plant	0.353673	8.59931e-21	0.774879
353	Beverages	Black tea	X - 17685			0.202474	1.65659e-07	0.676647
354	Beverages	Caffeinated	paraxanthine	Xenobiotics	Xanthine Metabolism	0.486205	2.78148e-40	0.894711
355	Beverages	Caffeinated	quinate	Xenobiotics	Food Component/Plant	0.706131	2.80979e-100	0.967743
356	Beverages	Caffeinated	theobromine	Xenobiotics	Xanthine Metabolism	0.203004	1.53562e-07	0.764899
357	Beverages	Caffeinated	theophylline	Xenobiotics	Xanthine Metabolism	0.533744	1.18377e-49	0.91157
358	Beverages	Caffeinated	2,3-dihydroxypyridine	Xenobiotics	Food Component/Plant	0.445797	2.13132e-33	0.885158
359	Beverages	Caffeinated	citramalate	Amino Acid	Glutamate Metabolism	0.209215	6.21899e-08	0.78076
360	Beverages	Caffeinated	N-(2-furoyl)glycine	Xenobiotics	Food Component/Plant	0.295751	9.93602e-15	0.828593
361	Beverages	Caffeinated	1,3-dimethylurate	Xenobiotics	Xanthine Metabolism	0.556205	1.26234e-54	0.921764
362	Beverages	Caffeinated	trigonelline (N'-methylnicotinate)	Cofactors and Vitamins	Nicotinate and Nicotinamide Metabolism	0.537198	2.1525e-50	0.909289
363	Beverages	Caffeinated	3-methylxanthine	Xenobiotics	Xanthine Metabolism	0.239123	5.3729e-10	0.771956
364	Beverages	Caffeinated	1-methylxanthine	Xenobiotics	Xanthine Metabolism	0.518295	1.91507e-46	0.909966
365	Beverages	Caffeinated	7-methylxanthine	Xenobiotics	Xanthine Metabolism	0.206059	9.8784e-08	0.770673
366	Beverages	Caffeinated	1-methylurate	Xenobiotics	Xanthine Metabolism	0.502046	3.04965e-43	0.900984
367	Beverages	Caffeinated	1,7-dimethylurate	Xenobiotics	Xanthine Metabolism	0.503262	1.78059e-43	0.897526
368	Beverages	Caffeinated	5-acetylamino-6-formylamino-3-methyluracil	Xenobiotics	Xanthine Metabolism	0.414924	9.99416e-29	0.850977
369	Beverages	Caffeinated	1,3,7-trimethylurate	Xenobiotics	Xanthine Metabolism	0.410936	3.70264e-28	0.865768
370	Beverages	Caffeinated	5-acetylamino-6-amino-3-methyluracil	Xenobiotics	Xanthine Metabolism	0.517018	3.46976e-46	0.896635
371	Beverages	Caffeinated	o-cresol sulfate	Xenobiotics	Benzoate Metabolism	0.283402	1.3351e-13	0.798189
372	Beverages	Caffeinated	3-methyl catechol sulfate (1)	Xenobiotics	Benzoate Metabolism	0.375253	2.13186e-23	0.843349
373	Beverages	Caffeinated	X - 21442			0.746084	8.56782e-118	0.96924
374	Beverages	Caffeinated	X - 17185			0.30861	5.79164e-16	0.808276
375	Beverages	Caffeinated	X - 12816			0.514685	1.02013e-45	0.881238
376	Beverages	Caffeinated	X - 12738			0.222775	7.8342e-09	0.799223
377	Beverages	Caffeinated	X - 13844			0.430289	5.43554e-31	0.857392
378	Beverages	Caffeinated	3-hydroxypyridine sulfate	Xenobiotics	Chemical	0.566439	5.09488e-57	0.937874
379	Beverages	Caffeinated	X - 23639			0.435234	9.57903e-32	0.858355
380	Beverages	Caffeinated	X - 23655			0.52397	1.3262e-47	0.938017
381	Beverages	Caffeinated	N-carbamoylalanine	Amino Acid	Alanine and Aspartate Metabolism	0.208993	6.42614e-08	0.783469
382	Beverages	Caffeinated	caffeine	Xenobiotics	Xanthine Metabolism	0.419928	1.88362e-29	0.867622
383	Beverages	Caffeinated	3-ethylcatechol sulfate (1)	Xenobiotics	Food Component/Plant	0.35963	1.71766e-21	0.822462
384	Beverages	Caffeinated	4-ethylcatechol sulfate	Xenobiotics	Benzoate Metabolism	0.231096	2.05382e-09	0.787603
385	Beverages	Caffeinated	3-hydroxy-2-methylpyridine sulfate	Xenobiotics	Chemical	0.237026	7.66236e-10	0.797476
386	Beverages	Caffeinated	3-hydroxypyridine glucuronide	Xenobiotics	Chemical	0.209155	6.27378e-08	0.801148
387	Beverages	Total coffee	paraxanthine	Xenobiotics	Xanthine Metabolism	0.43734	4.53365e-32	0.847983
388	Beverages	Total coffee	quinate	Xenobiotics	Food Component/Plant	0.73731	1.12941e-113	0.974408
389	Beverages	Total coffee	theophylline	Xenobiotics	Xanthine Metabolism	0.485736	3.38417e-40	0.869226
390	Beverages	Total coffee	2,3-dihydroxypyridine	Xenobiotics	Food Component/Plant	0.46479	1.61103e-36	0.888758
391	Beverages	Total coffee	citramalate	Amino Acid	Glutamate Metabolism	0.21508	2.58082e-08	0.766681
392	Beverages	Total coffee	N-(2-furoyl)glycine	Xenobiotics	Food Component/Plant	0.289672	3.62713e-14	0.813195
393	Beverages	Total coffee	1,3-dimethylurate	Xenobiotics	Xanthine Metabolism	0.493659	1.17662e-41	0.881202
394	Beverages	Total coffee	trigonelline (N'-methylnicotinate)	Cofactors and Vitamins	Nicotinate and Nicotinamide Metabolism	0.544617	5.16802e-52	0.916774
395	Beverages	Total coffee	1-methylxanthine	Xenobiotics	Xanthine Metabolism	0.470537	1.67194e-37	0.870046
396	Beverages	Total coffee	1-methylurate	Xenobiotics	Xanthine Metabolism	0.446753	1.5003e-33	0.868584
397	Beverages	Total coffee	1,7-dimethylurate	Xenobiotics	Xanthine Metabolism	0.448129	9.03194e-34	0.851689
398	Beverages	Total coffee	5-acetylamino-6-formylamino-3-methyluracil	Xenobiotics	Xanthine Metabolism	0.366263	2.74401e-22	0.821571
399	Beverages	Total coffee	1,3,7-trimethylurate	Xenobiotics	Xanthine Metabolism	0.343255	1.32601e-19	0.824137
400	Beverages	Total coffee	5-acetylamino-6-amino-3-methyluracil	Xenobiotics	Xanthine Metabolism	0.47777	9.08395e-39	0.863666
401	Beverages	Total coffee	o-cresol sulfate	Xenobiotics	Benzoate Metabolism	0.289657	3.63889e-14	0.809239
402	Beverages	Total coffee	3-methyl catechol sulfate (1)	Xenobiotics	Benzoate Metabolism	0.372816	4.29642e-23	0.835971
403	Beverages	Total coffee	X - 21442			0.800813	5.80565e-148	0.989699
404	Beverages	Total coffee	X - 17185			0.308321	6.18345e-16	0.814692
405	Beverages	Total coffee	X - 12816			0.527029	3.07929e-48	0.888936
406	Beverages	Total coffee	X - 12738			0.20209	1.74998e-07	0.798296
407	Beverages	Total coffee	X - 13844			0.446633	1.5676e-33	0.869939
408	Beverages	Total coffee	3-hydroxypyridine sulfate	Xenobiotics	Chemical	0.573772	8.70526e-59	0.935058
409	Beverages	Total coffee	X - 23639			0.448773	7.11746e-34	0.870473
410	Beverages	Total coffee	X - 23655			0.522133	3.16593e-47	0.94593
411	Beverages	Total coffee	N-carbamoylalanine	Amino Acid	Alanine and Aspartate Metabolism	0.208407	7.006e-08	0.770851
412	Beverages	Total coffee	caffeine	Xenobiotics	Xanthine Metabolism	0.358348	2.4361e-21	0.825706
413	Beverages	Total coffee	3-ethylcatechol sulfate (1)	Xenobiotics	Food Component/Plant	0.359412	1.82263e-21	0.827773
414	Beverages	Total coffee	4-ethylcatechol sulfate	Xenobiotics	Benzoate Metabolism	0.212399	3.86972e-08	0.772669
415	Beverages	Total coffee	3-hydroxy-2-methylpyridine sulfate	Xenobiotics	Chemical	0.213809	3.12965e-08	0.800827
416	Beverages	Decaffeinated	X - 21442			0.23437	1.19555e-09	0.646136
417	Beverages	Diet beverages	acesulfame	Xenobiotics	Food Component/Plant	0.288175	4.96611e-14	0.756166
418	Beverages	Green tea	theanine	Xenobiotics	Food Component/Plant	0.283033	1.43998e-13	0.694433
420	Beverages	Total tea	theanine	Xenobiotics	Food Component/Plant	0.391867	1.53e-25	0.833119
421	Beverages	Total tea	X - 17685			0.238756	5.719e-10	0.736349
422	Beverages	Total tea	1,2,3-benzenetriol sulfate (2)	Xenobiotics	Chemical	0.208182	7.24176e-08	0.741018
423	Beverages	Total tea	3-methoxycatechol sulfate (1)	Xenobiotics	Benzoate Metabolism	0.218794	1.45956e-08	0.716674

## Sheet: Table S4
Table A5. Food group definition in CPS-3 Diet Assessment Sub-study.
Food groups	Food items	FFQ	Dietary recall
Fruits （FFQ group = 22, DR group = 24)
Grapes	Grapes	√	√
Raisins or dried cranberries	Raisins or dried cranberries	√	√
Prunes	Prunes or prune juice	√	√
Banana	Banana	√	√
Plantain	Plantain	√	√
Avocado	Avocado or guacamole	√	√
Apples or pears	Apples	√	√
	Pears		√
Apple juice or cider	Apple juice or cider	√	√
Total citrus fruits and juices	Oranges and clementines	√	√
	100% orange juice, regular	√	√
	100% orange juice, Ca or VitD fortified	√	√
	Grapefruit or grapefruit juice	√	√
Oranges	Oranges and clementines	√	√
Orange juice	100% orange juice, regular	√	√
	100% orange juice, Ca or VitD fortified	√	√
Grapefruit	Grapefruit or grapefruit juice	√	√
Other fruit juice	Other fruit juices (eg, cranberry or grape juice)	√	√
Watermelon	Watermelon	√	√
Cantaloupe	Cantaloupe	√	√
Mango or papaya	Mango or papaya	√	√
Berries	Strawberries	√	√
	Blueberries	√	√
	Raspberries	√	√
	Blackberries	NA	√
	All other berries	NA	√
Strawberries	Strawberries	√	√
Blueberries	Blueberries	√	√
Raspberries	Raspberries	√	√
Blackberries	Blackberries	NA	√
Other berries	Other berries	NA	√
Peaches or plums	Peaches or plums	√	√
Pineapple	Pineapple	√	√
Vegetables (FFQ group = 22, DR group =23)
Tomatoes	Tomatoes	√	√
	Tomato sauce (spaghetti sauce)	√	√
	Tomato or V8 juice	√	√
	Tomato soup	√	NA
Ketchup and salsa	Ketchup or red chili sauce	√	√
	Salsa, picante, or taco sauce	√	√
Asparagus	Asparagus	√	√
Orange or yellow vegetable	Carrots, cooked or carrot juice	√	√
	Carrots, raw	√	√
	Dark orange (winter) squash (acorn, pumpkin)	√	√
Beans	Beans, refried	√	√
	Beans, baked	√	√
	Beans, other	√	√
	Lentils	√	√
	Chick peas or hummus	√	√
	Peas or lima beans	√	√
Soy products	Soy beans/edamame or soy nuts	√	√
	Tofu, or tofu burger	√	√
	Fermented soy, tempeh, miso	√	√
	Other soy products	NA	√
	Soy milk	√	√
	Soy protein powder added to drinks, food	√	√
Fermented soy products	Fermented soy, tempeh, miso	√	√
Soy milk	Soy milk	√	√
Soy protein powder	Soy protein powder added to drinks, food	√	√
Cruciferous vegetables	Broccoli	√	√
	Brussels sprouts	√	√
	Cabbage or coleslaw	√	√
	Cauliflower	√	√
	Kale, chard, greens (turnip, collards)	√	√
Leafy greens	Romaine or leaf lettuce, mixed greens	√	√
	Spinach, cooked	√	√
	Spinach, raw as in salad	√	√
Iceberg or head lettuce	Iceberg or head lettuce	√	√
Celery	Celery	√	√
Peppers	Green, yellow, red, chile	√	√
Mushrooms	Mushrooms	NA	√
Allium vegetables	Onions as a garnish or in a salad	√	√
	Onions as a cooked vegetable or rings	√	√
	Garlic, raw	√	√
	Garlic, cooked	√	√
Onion	Onions as a garnish or in a salad	√	√
	Onions as a vegetable, rings or soup	√	√
Garlic	Garlic, raw	√	√
	Garlic, cooked	√	√
Garlic powder	Garlic powder	√	√
Corn	Corn	√	√
Green beans	Green beans	√	√
Sweet potatoes	Sweet potatoes or yams	√	√
White potatoes	Potatoes, baked, boiled or mashed	√	√
Grains (FFQ group = 10, DR group = 10)
Rye Bread	Bread: rye/pumpernickel	√	√
Whole grains	Bread: whole wheat, oatmeal, other whole grain	√	√
	Brown rice or quinoa	√	√
	Cooked oatmeal/oat bran	√	√
	Whole grain cold breakfast cereal	√	√
	Corn tortillas, arepas, pupisas, eaten plain or with other food	√	√
	Tamales	√	NA
	Corn muffins or bread	√	√
	Corn/tortilla chips	√	√
	Popcorn, fat free or light	√	√
	Popcorn, regular	√	√
	Crackers: whole grain/whole wheat	√	√
	Whole grain bars	NA	√
	Whole wheat bagels, English muffins, or rolls	√	√
	Pancakes or waffles	NA	√
	Whole grain pasta	√	√
	Oat bran, wheat bran, added to food	√	√
Whole grain bread	Bread: rye/pumpernickel	√	√
	Bread: whole wheat, oatmeal, other whole grain	√	√
Whole grain cereals	Cooked oatmeal/oat bran	√	√
	Whole grain cold breakfast cereal	√	√
Corn products	Corn tortillas, arepas, pupisas, eaten plain or with other food	√	√
	Tamales	√	NA
	Corn muffins or bread	√	√
	Corn/tortilla chips	√	√
	Popcorn, fat free or light	√	√
	Popcorn, regular	√	√
	Corn	√	√
Popcorn	Popcorn, fat free or light	√	√
	Popcorn, regular	√	√
Other whole grains	Crackers: whole grain/whole wheat	√	√
	Whole wheat bagels, English muffins, or rolls	√	√
	Whole grain pasta	√	√
	Oat bran, wheat bran, added to food	√	√
Rice	Brown rice or quinoa	√	√
	White rice	√	√
Refined grains	Refined grain cold breakfast cereal	√	√
	Bread: white bread	√	√
	Fast food grains	NA	√
	Oatmeal	√	√
	Grits or other cooked breakfast cereal	√	√
	Flour tortillas eaten plain or with other foods (quesadillas, burritos)	√	√
	Muffins or biscuits	√	√
	Crackers, other	√	√
	White bagels, English muffins, buns or rolls	√	√
	Refined grain bars	√	√
	White rice	√	√
	Pancakes or waffles	√	√
	Macaroni and cheese	√	√
	Other pasta (spaghetti, noodles, couscous)	√	√
Pizza	pizza	√	√
Protein foods (FFQ group = 11, DR group = 11)
Eggs	Eggs, regular including yolk	√	√
	Omega-3 fortified including yolk	√	√
Red meat	Pork main dish (ribs, ham, chops)	√	√
	Beef or lamb as a main dish (steak or roast)	√	√
	Beef, pork, or lamb as a sandwich or mixed dish	√	√
	Hamburger, lean or extra lean	√	√
	Hamburger, regular	√	√
Processed meat	Bacon	√	√
	Ham lunch meat	√	√
	Turkey breast lunch meat	√	√
	Salami, bologna, or other processed meat	√	√
	Beef or pork hot dogs	√	√
	Chicken or turkey sausage or hot dogs	√	√
	Other sausage, chorizo, or kielbasa	√	√
Poultry	Fast food chicken	NA	√
	Chicken thighs, drumsticks, wings	√	√
	Other chicken or turkey, with skin or ground	√	√
	Other chicken or turkey, no skin, main dish	√	√
	Other chicken or turkey in a mixed dish	√	√
Total fish	Dark meat fish (mackerel, salmon, sardines)	√	√
	Other fish (tilapia, cod, halibut)	√	√
	Canned tuna fish	√	√
	Breaded fish cakes, pieces or fish sticks	√	√
Dark meat fish	Dark meat fish (mackerel, salmon, sardines)	√	√
Shellfish	Shrimp, lobster, scallops or clams as a main dish	√	√
Total nuts	Peanuts	√	√
	Peanut butter	√	√
	Walnuts	√	√
	Almonds	√	√
	Other nuts (pistachios, pecans, mixed)	√	√
Peanuts	Peanuts	√	√
	Peanut butter	√	√
Other nuts	Walnuts	√	√
	Almonds	√	√
	Other nuts	√	√
Seeds	Sunflower, pumpkin or other seeds	√	√
	Flaxeed, ground, seeds or oil (not pills)	√	√
Dairy (FFQ group = 6, DR group = 6)
Milk	Skim	√	√
	1% or 2% milk	√	√
	Whole milk	√	√
Almond milk or rice milk	Almond milk or rice milk	√	√
Frozen yogurt	Frozen yogurt, sherbet or low-fat ice-cream	√	√
Yogurt	Plain	√	√
	Light (artificially sweetened )	√	√
	Fruit or other flavoring	√	√
Total cheese	Cream cheese	√	√
	Ricotta or cottage cheese	√	√
	Soft cheese (mozzarella, queso fresco)	√	√
	Other cheese (American, cheddar, Swiss)	√	√
Cream	Cream, half&half, sour cream (exclude nonfat)	√	√
Fats and oils (FFQ group = 5, DR group = 5)
Butter	Butter added to food or bread (not in cooking)	√	√
	“Spreadable Butter”	√	√
Margarine	Margarine added to food or bread (not in cooking)	√	√
Creamy salad dressing	Regular mayonnaise	√	√
	Low-fat or fat-free mayonnaise	√	√
	Creamy salad dressing	√	√
Oil and vinegar salad dressing	Oil and vinegar salad dressing	√	√
		√	√
Olive oil	Olive oil added to food or bread (not cooking)	√	√
Miscellaneous (FFQ group = 10, DR group =10)
French fries	French fries or hash browns	√	√
Ice cream	Ice cream, includes bars and sandwiches	√	√
Chips	Pretzels	√	√
	Potato chips	√	√
	Corn/tortilla chips	√	√
Chocolate candies	Milk chocolate (Hershey’s, M&M’s)	√	√
	Dark chocolate (Hershey’s Dark, Dove Dark)	√	√
	Hot chocolate	NA	√
	Candy bars (Snickers, Milky Way, Reese's)	√	√
Dark chocolate	Dark chocolate (Hershey’s Dark, Dove Dark)	√	√
Desserts	Cookies or brownies	√	√
	Cake or cupcakes	√	√
	Pie, fruit crisp or turnover	√	√
	Sweet or cinnamon roll, donut, pan dulce, pastry	√	√
Jams, jellies, preserves, syrup or honey	Jams, jellies, preserves, syrup or honey	√	√
Bars	Breakfast bars (granola, Fiber One)	√	√
	Energy bars (Clif, Luna, Powerbar)	√	√
	High protein bars (Atkins, Zone, South Beach)	√	√
Soy sauce	Soy sauce	√	√
Artificial sweeteners	Splenda	√	√
	Stevia	√	√
	Equal	√	√
	Sweet-n-low	√	√
	Truvia	√	√
	saccharin	√	√
	Other	√	√
Alcohol (FFQ=6, DR=6)
Total alcohol	Beer, regular	√	√
	Beer, light	√	√
	Red wine	√	√
	White wine	√	√
	Liquor (vodka, gin, etc.)	√	√
Beer	Beer, regular	√	√
	Beer, light	√	√
Total wine	Red wine	√	√
	White wine	√	√
Red wine	Red wine	√	√
White wine	White wine	√	√
Liquor	Liquor (vodka, gin, etc.)	√	√
Beverages (FFQ=9, DR=9)
Total coffee	Decaffeinated coffee	√	√
	Coffee with caffeine	√	√
	Dairy coffee drink (hot/cold), Cappuccino, café latte, café con leche or mocha	√	√
Caffeinated	Coffee with caffeine	√	√
Decaffeinated	Decaffeinated coffee	√	√
Total tea	Green tea, decaffeinated	√	√
	Green tea with caffeine	√	√
	Black tea, decaffeinated	√	√
	Black tea with caffeine	√	√
	Iced tea	√	√
	Herbal tea	√	√
Green tea	Green tea, decaffeinated	√	√
	Green tea with caffeine	√	√
Black tea	Black tea, decaffeinated	√	√
	Black tea with caffeine	√	√
Herbal tea	Herbal tea	√	√
Sugar-sweetened beverages	Regular with sugar & caffeine	√	√
	Other regular with sugar	√	√
	Other sugared beverages (punch,lemonade, sports drinks)	√	√
	Sugared iced tea	√	√
Diet beverages	Low-calorie with caffeine (diet coke)	√	√
	Other low-cal without caffeine (diet mt dew)	√	√
	Other diet drinks (punch, lemonade, sports drinks)	√	√
	Diet iced tea	√	√
